# Supplementary material for: Practical Considerations Regarding the Use of Genotype and Pedigree Data to Model Relatedness in the Context of Genome-Wide Association Studies
Source: G3 (Bethesda). 2013 Oct 1;3(10):1861–7. doi: 10.1534/g3.113.007948 (PMC3789811; doi:10.1534/g3.113.007948)
Supplement: Supporting Information [file supp_g3.113.007948_FileS1.gz]

Archive with 12 entries (11 files):
- R code and readme/fdrAIL.R
- R code and readme/fdrSTR.R
- R code and readme/fdrSTRExt1.R
- R code and readme/fdrSTRExt2.R
- R code and readme/pwrAIL.R
- R code and readme/pwrSTR.R
- R code and readme/readme
- R code and readme/pwrSTRExt1.R
- R code and readme/pwrSTRExt2.R
- R code and readme/str.R
- R code and readme/ail.R
- R code and readme
