# Supplementary material for: Practical Considerations Regarding the Use of Genotype and Pedigree Data to Model Relatedness in the Context of Genome-Wide Association Studies
Source: G3 (Bethesda). 2013 Oct 1;3(10):1861–7. doi: 10.1534/g3.113.007948 (PMC3789811; doi:10.1534/g3.113.007948)
Supplement: Supporting Information [file supp_g3.113.007948_FileS1.gz › R code and readme/pwrAIL.R]

library(QTLRel)
library(multicore)
load("idcfAIL.rda")

k<- 4; step<- 2
gmap<- data.frame(snp=paste("m",1:3015,sep=""),
                  chr=rep(1:15,rep(201,15)),
                  dist=rep(0:200,15)*k/2)
newIDs<- pedigree$id[pedigree$gen==26]
snpIdx<- c(1:nrow(gmap))[abs(gmap$dist%%k)<0.5]
snpIdx.1<- c(1:nrow(gmap))[gmap$chr<=5 & abs(gmap$dist%%k)<0.5]
snpIdx.2<- c(1:nrow(gmap))[gmap$chr>5 & gmap$chr<=10 & abs(gmap$dist%%k)<0.5]
qtlIdx<- c(1:nrow(gmap))[gmap$chr<=5 & abs(gmap$dist%%k)>0.5]
scanIdx<- c(1:nrow(gmap))[gmap$chr>10 & abs(gmap$dist%%k)<0.5]

eff<- data.frame(a=c(0.5,0.0),d=c(0.2,0.0))

pedR<- pedRecode(pedigree)

nindv<- length(newIDs)
ntimes<- 100

.savedObj<- ls()
rm(.Random.seed)

#######################
# set 0: no polygenic #
#######################

sigTmp<- sigTmp.p<- NULL
for(n in 1:ntimes){
   bgeffa<- runif(length(qtlIdx),-0.15,0.15)
   bgeffd<- runif(length(qtlIdx),-0.08,0.08)
   gdatTmp<- genoSim(ped=pedR,gmap=gmap,ids=newIDs)
   yy0<- ((gdatTmp[,qtlIdx]==1) - (gdatTmp[,qtlIdx]==3))%*%bgeffa
   yy0<- yy0 + (gdatTmp[,qtlIdx]==2)%*%bgeffd
   y<- yy0 + as.matrix((gdatTmp[,2111:2112]==1) - (gdatTmp[,2111:2112]==3))%*%eff$a
   y<- y + as.matrix(gdatTmp[,2111:2112]==2)%*%eff$d
   y<- y + rnorm(nindv,sd=1.0)

   pvTmp<- scanOne(y=y,vc=NULL,gdat=gdatTmp[,scanIdx],intcovar=NULL,minorGenoFreq=0.005)
   sigTmp<- rbind(sigTmp, max(pvTmp$p))

   for(m in 1:5){
      idx<- sample(1:nindv,replace=F)
      pvTmp<- scanOne(y=y,vc=NULL,gdat=gdatTmp[idx,scanIdx],intcovar=NULL,minorGenoFreq=0.005)
      sigTmp.p<- rbind(sigTmp.p, max(pvTmp$p))
   }
}
write.table(sigTmp,file="data/pwrAIL0.csv",row.names=FALSE,col.names=FALSE,append=TRUE)
write.table(sigTmp.p,file="data/pwrAIL0p.csv",row.names=FALSE,col.names=FALSE,append=TRUE)

###########################
# set I: no pedigree info #
###########################

# 1) all unlinked to polygenic or QTL *******************************************

sigTmp<- sigTmp.p<- NULL
for(n in 1:ntimes){
   bgeffa<- runif(length(qtlIdx),-0.15,0.15)
   bgeffd<- runif(length(qtlIdx),-0.08,0.08)
   gdatTmp<- genoSim(ped=pedR,gmap=gmap,ids=newIDs)
   yy0<- ((gdatTmp[,qtlIdx]==1) - (gdatTmp[,qtlIdx]==3))%*%bgeffa
   yy0<- yy0 + (gdatTmp[,qtlIdx]==2)%*%bgeffd
   y<- yy0 + as.matrix((gdatTmp[,2111:2112]==1) - (gdatTmp[,2111:2112]==3))%*%eff$a
   y<- y + as.matrix(gdatTmp[,2111:2112]==2)%*%eff$d
   y<- y + rnorm(nindv,sd=1.0)

   gmTmp<- genMatrix(gdatTmp[,snpIdx.2])
   idx<- match(newIDs,colnames(gmTmp$AA))
      if(sum(is.na(idx))>0) stop("anything wrong?")
   TAATmp<- gmTmp$AA[idx,idx]
   TDDTmp<- gmTmp$DD[idx,idx]
   TADTmp<- gmTmp$AD[idx,idx]
   THHTmp<- gmTmp$HH[idx,idx]
   TMHTmp<- gmTmp$MH[idx,idx]
   Tov<- list(AA=TAATmp,DD=TDDTmp,AD=NULL,HH=NULL,MH=NULL,EE=diag(nrow(TAATmp)))
      Tov<- fv(Tov)
   oo<- estVC(y=y,v=Tov$v,nit=25)

   pvTmp<- scanOne(y=y,vc=oo,gdat=gdatTmp[,scanIdx],intcovar=NULL,minorGenoFreq=0.005)
   sigTmp<- rbind(sigTmp, max(pvTmp$p))

   for(m in 1:5){
      idx<- sample(1:nindv,replace=F)
      pvTmp<- scanOne(y=y,vc=oo,gdat=gdatTmp[idx,scanIdx],intcovar=NULL,minorGenoFreq=0.005)
      sigTmp.p<- rbind(sigTmp.p, max(pvTmp$p))
   }
}
write.table(sigTmp,file="data/pwrAIL11.csv",row.names=FALSE,col.names=FALSE,append=TRUE)
write.table(sigTmp.p,file="data/pwrAIL11p.csv",row.names=FALSE,col.names=FALSE,append=TRUE)

# 2) all unlinked to QTL but incompletely linked to polygenic ************************

sigTmp<- sigTmp.p<- NULL
for(n in 1:ntimes){
   bgeffa<- runif(length(qtlIdx),-0.15,0.15)
   bgeffd<- runif(length(qtlIdx),-0.08,0.08)
   gdatTmp<- genoSim(ped=pedR,gmap=gmap,ids=newIDs)
   yy0<- ((gdatTmp[,qtlIdx]==1) - (gdatTmp[,qtlIdx]==3))%*%bgeffa
   yy0<- yy0 + (gdatTmp[,qtlIdx]==2)%*%bgeffd
   y<- yy0 + as.matrix((gdatTmp[,2111:2112]==1) - (gdatTmp[,2111:2112]==3))%*%eff$a
   y<- y + as.matrix(gdatTmp[,2111:2112]==2)%*%eff$d
   y<- y + rnorm(nindv,sd=1.0)

   gmTmp<- genMatrix(gdatTmp[,snpIdx.1])
   idx<- match(newIDs,colnames(gmTmp$AA))
      if(sum(is.na(idx))>0) stop("anything wrong?")
   TAATmp<- gmTmp$AA[idx,idx]
   TDDTmp<- gmTmp$DD[idx,idx]
   TADTmp<- gmTmp$AD[idx,idx]
   THHTmp<- gmTmp$HH[idx,idx]
   TMHTmp<- gmTmp$MH[idx,idx]
   Tov<- list(AA=TAATmp,DD=TDDTmp,AD=NULL,HH=NULL,MH=NULL,EE=diag(nrow(TAATmp)))
      Tov<- fv(Tov)
   oo<- estVC(y=y,v=Tov$v,nit=25)

   pvTmp<- scanOne(y=y,vc=oo,gdat=gdatTmp[,scanIdx],intcovar=NULL,minorGenoFreq=0.005)
   sigTmp<- rbind(sigTmp, max(pvTmp$p))

   for(m in 1:5){
      idx<- sample(1:nindv,replace=F)
      pvTmp<- scanOne(y=y,vc=oo,gdat=gdatTmp[idx,scanIdx],intcovar=NULL,minorGenoFreq=0.005)
      sigTmp.p<- rbind(sigTmp.p, max(pvTmp$p))
   }
}
write.table(sigTmp,file="data/pwrAIL12.csv",row.names=FALSE,col.names=FALSE,append=TRUE)
write.table(sigTmp.p,file="data/pwrAIL12p.csv",row.names=FALSE,col.names=FALSE,append=TRUE)

# 3) all unlinked to QTL or incompletely linked to polygenic ***************************

sigTmp<- sigTmp.p<- NULL
for(n in 1:ntimes){
   bgeffa<- runif(length(qtlIdx),-0.15,0.15)
   bgeffd<- runif(length(qtlIdx),-0.08,0.08)
   gdatTmp<- genoSim(ped=pedR,gmap=gmap,ids=newIDs)
   yy0<- ((gdatTmp[,qtlIdx]==1) - (gdatTmp[,qtlIdx]==3))%*%bgeffa
   yy0<- yy0 + (gdatTmp[,qtlIdx]==2)%*%bgeffd
   y<- yy0 + as.matrix((gdatTmp[,2111:2112]==1) - (gdatTmp[,2111:2112]==3))%*%eff$a
   y<- y + as.matrix(gdatTmp[,2111:2112]==2)%*%eff$d
   y<- y + rnorm(nindv,sd=1.0)

   gmTmp<- genMatrix(gdatTmp[,c(snpIdx.1,snpIdx.2)])
   idx<- match(newIDs,colnames(gmTmp$AA))
      if(sum(is.na(idx))>0) stop("anything wrong?")
   TAATmp<- gmTmp$AA[idx,idx]
   TDDTmp<- gmTmp$DD[idx,idx]
   TADTmp<- gmTmp$AD[idx,idx]
   THHTmp<- gmTmp$HH[idx,idx]
   TMHTmp<- gmTmp$MH[idx,idx]
   Tov<- list(AA=TAATmp,DD=TDDTmp,AD=NULL,HH=NULL,MH=NULL,EE=diag(nrow(TAATmp)))
      Tov<- fv(Tov)
   oo<- estVC(y=y,v=Tov$v,nit=25)

   pvTmp<- scanOne(y=y,vc=oo,gdat=gdatTmp[,scanIdx],intcovar=NULL,minorGenoFreq=0.005)
   sigTmp<- rbind(sigTmp, max(pvTmp$p))

   for(m in 1:5){
      idx<- sample(1:nindv,replace=F)
      pvTmp<- scanOne(y=y,vc=oo,gdat=gdatTmp[idx,scanIdx],intcovar=NULL,minorGenoFreq=0.005)
      sigTmp.p<- rbind(sigTmp.p, max(pvTmp$p))
   }
}
write.table(sigTmp,file="data/pwrAIL13.csv",row.names=FALSE,col.names=FALSE,append=TRUE)
write.table(sigTmp.p,file="data/pwrAIL13p.csv",row.names=FALSE,col.names=FALSE,append=TRUE)

# 4) all unlinked to QTL but completely linked to polygenic ****************************

sigTmp<- sigTmp.p<- NULL
for(n in 1:ntimes){
   bgeffa<- runif(length(qtlIdx),-0.15,0.15)
   bgeffd<- runif(length(qtlIdx),-0.08,0.08)
   gdatTmp<- genoSim(ped=pedR,gmap=gmap,ids=newIDs)
   yy0<- ((gdatTmp[,qtlIdx-1]==1) - (gdatTmp[,qtlIdx-1]==3))%*%bgeffa
   yy0<- yy0 + (gdatTmp[,qtlIdx-1]==2)%*%bgeffd
   y<- yy0 + as.matrix((gdatTmp[,2111:2112]==1) - (gdatTmp[,2111:2112]==3))%*%eff$a
   y<- y + as.matrix(gdatTmp[,2111:2112]==2)%*%eff$d
   y<- y + rnorm(nindv,sd=1.0)

   gmTmp<- genMatrix(gdatTmp[,snpIdx.1])
   idx<- match(newIDs,colnames(gmTmp$AA))
      if(sum(is.na(idx))>0) stop("anything wrong?")
   TAATmp<- gmTmp$AA[idx,idx]
   TDDTmp<- gmTmp$DD[idx,idx]
   TADTmp<- gmTmp$AD[idx,idx]
   THHTmp<- gmTmp$HH[idx,idx]
   TMHTmp<- gmTmp$MH[idx,idx]
   Tov<- list(AA=TAATmp,DD=TDDTmp,AD=NULL,HH=NULL,MH=NULL,EE=diag(nrow(TAATmp)))
      Tov<- fv(Tov)
   oo<- estVC(y=y,v=Tov$v,nit=25)

   pvTmp<- scanOne(y=y,vc=oo,gdat=gdatTmp[,scanIdx],intcovar=NULL,minorGenoFreq=0.005)
   sigTmp<- rbind(sigTmp, max(pvTmp$p))

   for(m in 1:5){
      idx<- sample(1:nindv,replace=F)
      pvTmp<- scanOne(y=y,vc=oo,gdat=gdatTmp[idx,scanIdx],intcovar=NULL,minorGenoFreq=0.005)
      sigTmp.p<- rbind(sigTmp.p, max(pvTmp$p))
   }
}
write.table(sigTmp,file="data/pwrAIL14.csv",row.names=FALSE,col.names=FALSE,append=TRUE)
write.table(sigTmp.p,file="data/pwrAIL14p.csv",row.names=FALSE,col.names=FALSE,append=TRUE)

# 5) all unlinked to QTL or completely linked to polygenic ****************************

sigTmp<- sigTmp.p<- NULL
for(n in 1:ntimes){
   bgeffa<- runif(length(qtlIdx),-0.15,0.15)
   bgeffd<- runif(length(qtlIdx),-0.08,0.08)
   gdatTmp<- genoSim(ped=pedR,gmap=gmap,ids=newIDs)
   yy0<- ((gdatTmp[,qtlIdx-1]==1) - (gdatTmp[,qtlIdx-1]==3))%*%bgeffa
   yy0<- yy0 + (gdatTmp[,qtlIdx-1]==2)%*%bgeffd
   y<- yy0 + as.matrix((gdatTmp[,2111:2112]==1) - (gdatTmp[,2111:2112]==3))%*%eff$a
   y<- y + as.matrix(gdatTmp[,2111:2112]==2)%*%eff$d
   y<- y + rnorm(nindv,sd=1.0)

   gmTmp<- genMatrix(gdatTmp[,c(snpIdx.1,snpIdx.2)])
   idx<- match(newIDs,colnames(gmTmp$AA))
      if(sum(is.na(idx))>0) stop("anything wrong?")
   TAATmp<- gmTmp$AA[idx,idx]
   TDDTmp<- gmTmp$DD[idx,idx]
   TADTmp<- gmTmp$AD[idx,idx]
   THHTmp<- gmTmp$HH[idx,idx]
   TMHTmp<- gmTmp$MH[idx,idx]
   Tov<- list(AA=TAATmp,DD=TDDTmp,AD=NULL,HH=NULL,MH=NULL,EE=diag(nrow(TAATmp)))
      Tov<- fv(Tov)
   oo<- estVC(y=y,v=Tov$v,nit=25)

   pvTmp<- scanOne(y=y,vc=oo,gdat=gdatTmp[,scanIdx],intcovar=NULL,minorGenoFreq=0.005)
   sigTmp<- rbind(sigTmp, max(pvTmp$p))

   for(m in 1:5){
      idx<- sample(1:nindv,replace=F)
      pvTmp<- scanOne(y=y,vc=oo,gdat=gdatTmp[idx,scanIdx],intcovar=NULL,minorGenoFreq=0.005)
      sigTmp.p<- rbind(sigTmp.p, max(pvTmp$p))
   }
}
write.table(sigTmp,file="data/pwrAIL15.csv",row.names=FALSE,col.names=FALSE,append=TRUE)
write.table(sigTmp.p,file="data/pwrAIL15p.csv",row.names=FALSE,col.names=FALSE,append=TRUE)

# 6) all linked/unlinked to QTL or completely linked to polygenic ********************

sigTmp<- sigTmp.p<- NULL
for(n in 1:ntimes){
   bgeffa<- runif(length(qtlIdx),-0.15,0.15)
   bgeffd<- runif(length(qtlIdx),-0.08,0.08)
   gdatTmp<- genoSim(ped=pedR,gmap=gmap,ids=newIDs)
   yy0<- ((gdatTmp[,qtlIdx-1]==1) - (gdatTmp[,qtlIdx-1]==3))%*%bgeffa
   yy0<- yy0 + (gdatTmp[,qtlIdx-1]==2)%*%bgeffd
   y<- yy0 + as.matrix((gdatTmp[,2111:2112]==1) - (gdatTmp[,2111:2112]==3))%*%eff$a
   y<- y + as.matrix(gdatTmp[,2111:2112]==2)%*%eff$d
   y<- y + rnorm(nindv,sd=1.0)

   gmTmp<- genMatrix(gdatTmp[,snpIdx])
   idx<- match(newIDs,colnames(gmTmp$AA))
      if(sum(is.na(idx))>0) stop("anything wrong?")
   TAATmp<- gmTmp$AA[idx,idx]
   TDDTmp<- gmTmp$DD[idx,idx]
   TADTmp<- gmTmp$AD[idx,idx]
   THHTmp<- gmTmp$HH[idx,idx]
   TMHTmp<- gmTmp$MH[idx,idx]
   Tov<- list(AA=TAATmp,DD=TDDTmp,AD=NULL,HH=NULL,MH=NULL,EE=diag(nrow(TAATmp)))
      Tov<- fv(Tov)
   oo<- estVC(y=y,v=Tov$v,nit=25)

   pvTmp<- scanOne(y=y,vc=oo,gdat=gdatTmp[,scanIdx],intcovar=NULL,minorGenoFreq=0.005)
   sigTmp<- rbind(sigTmp, max(pvTmp$p))

   for(m in 1:5){
      idx<- sample(1:nindv,replace=F)
      pvTmp<- scanOne(y=y,vc=oo,gdat=gdatTmp[idx,scanIdx],intcovar=NULL,minorGenoFreq=0.005)
      sigTmp.p<- rbind(sigTmp.p, max(pvTmp$p))
   }
}
write.table(sigTmp,file="data/pwrAIL16.csv",row.names=FALSE,col.names=FALSE,append=TRUE)
write.table(sigTmp.p,file="data/pwrAIL16p.csv",row.names=FALSE,col.names=FALSE,append=TRUE)

#########################
# set II: only pedigree #
#########################

# 1) 3 generations

idcf<- idcf3
ped<- ped3
gm<- genMatrix(idcf)
idx<- match(newIDs,ped$old)
   idx<- match(ped$id[idx],colnames(gm$AA))
ov<- list(AA=gm$AA[idx,idx],DD=gm$DD[idx,idx],AD=NULL,HH=NULL,MH=NULL,EE=diag(nindv))
   ov<- fv(ov)

sigTmp<- sigTmp.p<- NULL
for(n in 1:ntimes){
   bgeffa<- runif(length(qtlIdx),-0.15,0.15)
   bgeffd<- runif(length(qtlIdx),-0.08,0.08)
   gdatTmp<- genoSim(ped=pedR,gmap=gmap,ids=newIDs)
   yy0<- ((gdatTmp[,qtlIdx]==1) - (gdatTmp[,qtlIdx]==3))%*%bgeffa
   yy0<- yy0 + (gdatTmp[,qtlIdx]==2)%*%bgeffd
   y<- yy0 + as.matrix((gdatTmp[,2111:2112]==1) - (gdatTmp[,2111:2112]==3))%*%eff$a
   y<- y + as.matrix(gdatTmp[,2111:2112]==2)%*%eff$d
   y<- y + rnorm(nindv,sd=1.0)

   oo<- estVC(y=y,v=ov$v,nit=25)

   pvTmp<- scanOne(y=y,vc=oo,gdat=gdatTmp[,scanIdx],intcovar=NULL,minorGenoFreq=0.005)
   sigTmp<- rbind(sigTmp, max(pvTmp$p))

   for(m in 1:5){
      idx<- sample(1:nindv,replace=F)
      pvTmp<- scanOne(y=y,vc=oo,gdat=gdatTmp[idx,scanIdx],intcovar=NULL,minorGenoFreq=0.005)
      sigTmp.p<- rbind(sigTmp.p, max(pvTmp$p))
   }
}
write.table(sigTmp,file="data/pwrAIL21.csv",row.names=FALSE,col.names=FALSE,append=TRUE)
write.table(sigTmp.p,file="data/pwrAIL21p.csv",row.names=FALSE,col.names=FALSE,append=TRUE)

# 2) 6 generations

idcf<- idcf6
ped<- ped6
gm<- genMatrix(idcf)
idx<- match(newIDs,ped$old)
   idx<- match(ped$id[idx],colnames(gm$AA))
ov<- list(AA=gm$AA[idx,idx],DD=gm$DD[idx,idx],AD=NULL,HH=NULL,MH=NULL,EE=diag(nindv))
   ov<- fv(ov)

sigTmp<- sigTmp.p<- NULL
for(n in 1:ntimes){
   bgeffa<- runif(length(qtlIdx),-0.15,0.15)
   bgeffd<- runif(length(qtlIdx),-0.08,0.08)
   gdatTmp<- genoSim(ped=pedR,gmap=gmap,ids=newIDs)
   yy0<- ((gdatTmp[,qtlIdx]==1) - (gdatTmp[,qtlIdx]==3))%*%bgeffa
   yy0<- yy0 + (gdatTmp[,qtlIdx]==2)%*%bgeffd
   y<- yy0 + as.matrix((gdatTmp[,2111:2112]==1) - (gdatTmp[,2111:2112]==3))%*%eff$a
   y<- y + as.matrix(gdatTmp[,2111:2112]==2)%*%eff$d
   y<- y + rnorm(nindv,sd=1.0)

   oo<- estVC(y=y,v=ov$v,nit=25)

   pvTmp<- scanOne(y=y,vc=oo,gdat=gdatTmp[,scanIdx],intcovar=NULL,minorGenoFreq=0.005)
   sigTmp<- rbind(sigTmp, max(pvTmp$p))

   for(m in 1:5){
      idx<- sample(1:nindv,replace=F)
      pvTmp<- scanOne(y=y,vc=oo,gdat=gdatTmp[idx,scanIdx],intcovar=NULL,minorGenoFreq=0.005)
      sigTmp.p<- rbind(sigTmp.p, max(pvTmp$p))
   }
}
write.table(sigTmp,file="data/pwrAIL22.csv",row.names=FALSE,col.names=FALSE,append=TRUE)
write.table(sigTmp.p,file="data/pwrAIL22p.csv",row.names=FALSE,col.names=FALSE,append=TRUE)

# 3) 12 generations

idcf<- idcf12
ped<- ped12
gm<- genMatrix(idcf)
idx<- match(newIDs,ped$old)
   idx<- match(ped$id[idx],colnames(gm$AA))
ov<- list(AA=gm$AA[idx,idx],DD=gm$DD[idx,idx],AD=NULL,HH=NULL,MH=NULL,EE=diag(nindv))
   ov<- fv(ov)

sigTmp<- sigTmp.p<- NULL
for(n in 1:ntimes){
   bgeffa<- runif(length(qtlIdx),-0.15,0.15)
   bgeffd<- runif(length(qtlIdx),-0.08,0.08)
   gdatTmp<- genoSim(ped=pedR,gmap=gmap,ids=newIDs)
   yy0<- ((gdatTmp[,qtlIdx]==1) - (gdatTmp[,qtlIdx]==3))%*%bgeffa
   yy0<- yy0 + (gdatTmp[,qtlIdx]==2)%*%bgeffd
   y<- yy0 + as.matrix((gdatTmp[,2111:2112]==1) - (gdatTmp[,2111:2112]==3))%*%eff$a
   y<- y + as.matrix(gdatTmp[,2111:2112]==2)%*%eff$d
   y<- y + rnorm(nindv,sd=1.0)

   oo<- estVC(y=y,v=ov$v,nit=25)

   pvTmp<- scanOne(y=y,vc=oo,gdat=gdatTmp[,scanIdx],intcovar=NULL,minorGenoFreq=0.005)
   sigTmp<- rbind(sigTmp, max(pvTmp$p))

   for(m in 1:5){
      idx<- sample(1:nindv,replace=F)
      pvTmp<- scanOne(y=y,vc=oo,gdat=gdatTmp[idx,scanIdx],intcovar=NULL,minorGenoFreq=0.005)
      sigTmp.p<- rbind(sigTmp.p, max(pvTmp$p))
   }
}
write.table(sigTmp,file="data/pwrAIL23.csv",row.names=FALSE,col.names=FALSE,append=TRUE)
write.table(sigTmp.p,file="data/pwrAIL23p.csv",row.names=FALSE,col.names=FALSE,append=TRUE)

# 4) 26 generations

idcf<- idcf26
ped<- ped26
gm<- genMatrix(idcf)
idx<- match(newIDs,ped$old)
   idx<- match(ped$id[idx],colnames(gm$AA))
ov<- list(AA=gm$AA[idx,idx],DD=gm$DD[idx,idx],AD=NULL,HH=NULL,MH=NULL,EE=diag(nindv))
   ov<- fv(ov)

sigTmp<- sigTmp.p<- NULL
for(n in 1:ntimes){
   bgeffa<- runif(length(qtlIdx),-0.15,0.15)
   bgeffd<- runif(length(qtlIdx),-0.08,0.08)
   gdatTmp<- genoSim(ped=pedR,gmap=gmap,ids=newIDs)
   yy0<- ((gdatTmp[,qtlIdx]==1) - (gdatTmp[,qtlIdx]==3))%*%bgeffa
   yy0<- yy0 + (gdatTmp[,qtlIdx]==2)%*%bgeffd
   y<- yy0 + as.matrix((gdatTmp[,2111:2112]==1) - (gdatTmp[,2111:2112]==3))%*%eff$a
   y<- y + as.matrix(gdatTmp[,2111:2112]==2)%*%eff$d
   y<- y + rnorm(nindv,sd=1.0)

   oo<- estVC(y=y,v=ov$v,nit=25)

   pvTmp<- scanOne(y=y,vc=oo,gdat=gdatTmp[,scanIdx],intcovar=NULL,minorGenoFreq=0.005)
   sigTmp<- rbind(sigTmp, max(pvTmp$p))

   for(m in 1:5){
      idx<- sample(1:nindv,replace=F)
      pvTmp<- scanOne(y=y,vc=oo,gdat=gdatTmp[idx,scanIdx],intcovar=NULL,minorGenoFreq=0.005)
      sigTmp.p<- rbind(sigTmp.p, max(pvTmp$p))
   }
}
write.table(sigTmp,file="data/pwrAIL24.csv",row.names=FALSE,col.names=FALSE,append=TRUE)
write.table(sigTmp.p,file="data/pwrAIL24p.csv",row.names=FALSE,col.names=FALSE,append=TRUE)

##########################################
# set III: both pedigree and marker data #
##########################################

# 1) 3 generations

idcf<- idcf3
ped<- ped3
gm<- genMatrix(idcf)
ii<- match(newIDs,ped$old)
   ii<- match(ped$id[ii],colnames(gm$AA))

sigTmp<- sigTmp.p<- NULL
for(n in 1:ntimes){
   bgeffa<- runif(length(qtlIdx),-0.15,0.15)
   bgeffd<- runif(length(qtlIdx),-0.08,0.08)
   gdatTmp<- genoSim(ped=pedR,gmap=gmap,ids=newIDs)
   yy0<- ((gdatTmp[,qtlIdx]==1) - (gdatTmp[,qtlIdx]==3))%*%bgeffa
   yy0<- yy0 + (gdatTmp[,qtlIdx]==2)%*%bgeffd
   y<- yy0 + as.matrix((gdatTmp[,2111:2112]==1) - (gdatTmp[,2111:2112]==3))%*%eff$a
   y<- y + as.matrix(gdatTmp[,2111:2112]==2)%*%eff$d
   y<- y + rnorm(nindv,sd=1.0)

   gmTmp<- genMatrix(gdatTmp[,snpIdx.1])
   idx<- match(newIDs,colnames(gmTmp$AA))
      if(sum(is.na(idx))>0) stop("anything wrong?")
   TAATmp<- gmTmp$AA[idx,idx]
   TDDTmp<- gmTmp$DD[idx,idx]
   TADTmp<- gmTmp$AD[idx,idx]
   THHTmp<- gmTmp$HH[idx,idx]
   TMHTmp<- gmTmp$MH[idx,idx]
   Tov<- list(AA=TAATmp,DD=TDDTmp,AD=NULL,HH=NULL,MH=NULL,EE=diag(nrow(TAATmp)),AA2=gm$AA[ii,ii],DD2=gm$DD[ii,ii])
      Tov<- fv(Tov)
   oo<- estVC(y=y,v=Tov$v,nit=25)

   pvTmp<- scanOne(y=y,vc=oo,gdat=gdatTmp[,scanIdx],intcovar=NULL,minorGenoFreq=0.005)
   sigTmp<- rbind(sigTmp, max(pvTmp$p))

   for(m in 1:5){
      idx<- sample(1:nindv,replace=F)
      pvTmp<- scanOne(y=y,vc=oo,gdat=gdatTmp[idx,scanIdx],intcovar=NULL,minorGenoFreq=0.005)
      sigTmp.p<- rbind(sigTmp.p, max(pvTmp$p))
   }
}
write.table(sigTmp,file="data/pwrAIL31.csv",row.names=FALSE,col.names=FALSE,append=TRUE)
write.table(sigTmp.p,file="data/pwrAIL31p.csv",row.names=FALSE,col.names=FALSE,append=TRUE)

# 2) 6 generations

idcf<- idcf6
ped<- ped6
gm<- genMatrix(idcf)
ii<- match(newIDs,ped$old)
   ii<- match(ped$id[ii],colnames(gm$AA))

sigTmp<- sigTmp.p<- NULL
for(n in 1:ntimes){
   bgeffa<- runif(length(qtlIdx),-0.15,0.15)
   bgeffd<- runif(length(qtlIdx),-0.08,0.08)
   gdatTmp<- genoSim(ped=pedR,gmap=gmap,ids=newIDs)
   yy0<- ((gdatTmp[,qtlIdx]==1) - (gdatTmp[,qtlIdx]==3))%*%bgeffa
   yy0<- yy0 + (gdatTmp[,qtlIdx]==2)%*%bgeffd
   y<- yy0 + as.matrix((gdatTmp[,2111:2112]==1) - (gdatTmp[,2111:2112]==3))%*%eff$a
   y<- y + as.matrix(gdatTmp[,2111:2112]==2)%*%eff$d
   y<- y + rnorm(nindv,sd=1.0)

   gmTmp<- genMatrix(gdatTmp[,snpIdx.1])
   idx<- match(newIDs,colnames(gmTmp$AA))
      if(sum(is.na(idx))>0) stop("anything wrong?")
   TAATmp<- gmTmp$AA[idx,idx]
   TDDTmp<- gmTmp$DD[idx,idx]
   TADTmp<- gmTmp$AD[idx,idx]
   THHTmp<- gmTmp$HH[idx,idx]
   TMHTmp<- gmTmp$MH[idx,idx]
   Tov<- list(AA=TAATmp,DD=TDDTmp,AD=NULL,HH=NULL,MH=NULL,EE=diag(nrow(TAATmp)),AA2=gm$AA[ii,ii],DD2=gm$DD[ii,ii])
      Tov<- fv(Tov)
   oo<- estVC(y=y,v=Tov$v,nit=25)

   pvTmp<- scanOne(y=y,vc=oo,gdat=gdatTmp[,scanIdx],intcovar=NULL,minorGenoFreq=0.005)
   sigTmp<- rbind(sigTmp, max(pvTmp$p))

   for(m in 1:5){
      idx<- sample(1:nindv,replace=F)
      pvTmp<- scanOne(y=y,vc=oo,gdat=gdatTmp[idx,scanIdx],intcovar=NULL,minorGenoFreq=0.005)
      sigTmp.p<- rbind(sigTmp.p, max(pvTmp$p))
   }
}
write.table(sigTmp,file="data/pwrAIL32.csv",row.names=FALSE,col.names=FALSE,append=TRUE)
write.table(sigTmp.p,file="data/pwrAIL32p.csv",row.names=FALSE,col.names=FALSE,append=TRUE)

# 12) 12 generations

idcf<- idcf12
ped<- ped12
gm<- genMatrix(idcf)
ii<- match(newIDs,ped$old)
   ii<- match(ped$id[ii],colnames(gm$AA))

sigTmp<- sigTmp.p<- NULL
for(n in 1:ntimes){
   bgeffa<- runif(length(qtlIdx),-0.15,0.15)
   bgeffd<- runif(length(qtlIdx),-0.08,0.08)
   gdatTmp<- genoSim(ped=pedR,gmap=gmap,ids=newIDs)
   yy0<- ((gdatTmp[,qtlIdx]==1) - (gdatTmp[,qtlIdx]==3))%*%bgeffa
   yy0<- yy0 + (gdatTmp[,qtlIdx]==2)%*%bgeffd
   y<- yy0 + as.matrix((gdatTmp[,2111:2112]==1) - (gdatTmp[,2111:2112]==3))%*%eff$a
   y<- y + as.matrix(gdatTmp[,2111:2112]==2)%*%eff$d
   y<- y + rnorm(nindv,sd=1.0)

   gmTmp<- genMatrix(gdatTmp[,snpIdx.1])
   idx<- match(newIDs,colnames(gmTmp$AA))
      if(sum(is.na(idx))>0) stop("anything wrong?")
   TAATmp<- gmTmp$AA[idx,idx]
   TDDTmp<- gmTmp$DD[idx,idx]
   TADTmp<- gmTmp$AD[idx,idx]
   THHTmp<- gmTmp$HH[idx,idx]
   TMHTmp<- gmTmp$MH[idx,idx]
   Tov<- list(AA=TAATmp,DD=TDDTmp,AD=NULL,HH=NULL,MH=NULL,EE=diag(nrow(TAATmp)),AA2=gm$AA[ii,ii],DD2=gm$DD[ii,ii])
      Tov<- fv(Tov)
   oo<- estVC(y=y,v=Tov$v,nit=25)

   pvTmp<- scanOne(y=y,vc=oo,gdat=gdatTmp[,scanIdx],intcovar=NULL,minorGenoFreq=0.005)
   sigTmp<- rbind(sigTmp, max(pvTmp$p))

   for(m in 1:5){
      idx<- sample(1:nindv,replace=F)
      pvTmp<- scanOne(y=y,vc=oo,gdat=gdatTmp[idx,scanIdx],intcovar=NULL,minorGenoFreq=0.005)
      sigTmp.p<- rbind(sigTmp.p, max(pvTmp$p))
   }
}
write.table(sigTmp,file="data/pwrAIL33.csv",row.names=FALSE,col.names=FALSE,append=TRUE)
write.table(sigTmp.p,file="data/pwrAIL33p.csv",row.names=FALSE,col.names=FALSE,append=TRUE)

# 4) 26 generations

idcf<- idcf26
ped<- ped26
gm<- genMatrix(idcf)
ii<- match(newIDs,ped$old)
   ii<- match(ped$id[ii],colnames(gm$AA))

sigTmp<- sigTmp.p<- NULL
for(n in 1:ntimes){
   bgeffa<- runif(length(qtlIdx),-0.15,0.15)
   bgeffd<- runif(length(qtlIdx),-0.08,0.08)
   gdatTmp<- genoSim(ped=pedR,gmap=gmap,ids=newIDs)
   yy0<- ((gdatTmp[,qtlIdx]==1) - (gdatTmp[,qtlIdx]==3))%*%bgeffa
   yy0<- yy0 + (gdatTmp[,qtlIdx]==2)%*%bgeffd
   y<- yy0 + as.matrix((gdatTmp[,2111:2112]==1) - (gdatTmp[,2111:2112]==3))%*%eff$a
   y<- y + as.matrix(gdatTmp[,2111:2112]==2)%*%eff$d
   y<- y + rnorm(nindv,sd=1.0)

   gmTmp<- genMatrix(gdatTmp[,snpIdx.1])
   idx<- match(newIDs,colnames(gmTmp$AA))
      if(sum(is.na(idx))>0) stop("anything wrong?")
   TAATmp<- gmTmp$AA[idx,idx]
   TDDTmp<- gmTmp$DD[idx,idx]
   TADTmp<- gmTmp$AD[idx,idx]
   THHTmp<- gmTmp$HH[idx,idx]
   TMHTmp<- gmTmp$MH[idx,idx]
   Tov<- list(AA=TAATmp,DD=TDDTmp,AD=NULL,HH=NULL,MH=NULL,EE=diag(nrow(TAATmp)),AA2=gm$AA[ii,ii],DD2=gm$DD[ii,ii])
      Tov<- fv(Tov)
   oo<- estVC(y=y,v=Tov$v,nit=25)

   pvTmp<- scanOne(y=y,vc=oo,gdat=gdatTmp[,scanIdx],intcovar=NULL,minorGenoFreq=0.005)
   sigTmp<- rbind(sigTmp, max(pvTmp$p))

   for(m in 1:5){
      idx<- sample(1:nindv,replace=F)
      pvTmp<- scanOne(y=y,vc=oo,gdat=gdatTmp[idx,scanIdx],intcovar=NULL,minorGenoFreq=0.005)
      sigTmp.p<- rbind(sigTmp.p, max(pvTmp$p))
   }
}
write.table(sigTmp,file="data/pwrAIL34.csv",row.names=FALSE,col.names=FALSE,append=TRUE)
write.table(sigTmp.p,file="data/pwrAIL34p.csv",row.names=FALSE,col.names=FALSE,append=TRUE)

##########################################
# set IV: both pedigree and marker data #
##########################################

# 1) 3 generations

idcf<- idcf3
ped<- ped3
gm<- genMatrix(idcf)
ii<- match(newIDs,ped$old)
   ii<- match(ped$id[ii],colnames(gm$AA))

sigTmp<- sigTmp.p<- NULL
for(n in 1:ntimes){
   bgeffa<- runif(length(qtlIdx),-0.15,0.15)
   bgeffd<- runif(length(qtlIdx),-0.08,0.08)
   gdatTmp<- genoSim(ped=pedR,gmap=gmap,ids=newIDs)
   yy0<- ((gdatTmp[,qtlIdx]==1) - (gdatTmp[,qtlIdx]==3))%*%bgeffa
   yy0<- yy0 + (gdatTmp[,qtlIdx]==2)%*%bgeffd
   y<- yy0 + as.matrix((gdatTmp[,2111:2112]==1) - (gdatTmp[,2111:2112]==3))%*%eff$a
   y<- y + as.matrix(gdatTmp[,2111:2112]==2)%*%eff$d
   y<- y + rnorm(nindv,sd=1.0)

   gmTmp<- genMatrix(gdatTmp[,c(snpIdx.1,snpIdx.2)])
   idx<- match(newIDs,colnames(gmTmp$AA))
      if(sum(is.na(idx))>0) stop("anything wrong?")
   TAATmp<- gmTmp$AA[idx,idx]
   TDDTmp<- gmTmp$DD[idx,idx]
   TADTmp<- gmTmp$AD[idx,idx]
   THHTmp<- gmTmp$HH[idx,idx]
   TMHTmp<- gmTmp$MH[idx,idx]
   Tov<- list(AA=TAATmp,DD=TDDTmp,AD=NULL,HH=NULL,MH=NULL,EE=diag(nrow(TAATmp)),AA2=gm$AA[ii,ii],DD2=gm$DD[ii,ii])
      Tov<- fv(Tov)
   oo<- estVC(y=y,v=Tov$v,nit=25)

   pvTmp<- scanOne(y=y,vc=oo,gdat=gdatTmp[,scanIdx],intcovar=NULL,minorGenoFreq=0.005)
   sigTmp<- rbind(sigTmp, max(pvTmp$p))

   for(m in 1:5){
      idx<- sample(1:nindv,replace=F)
      pvTmp<- scanOne(y=y,vc=oo,gdat=gdatTmp[idx,scanIdx],intcovar=NULL,minorGenoFreq=0.005)
      sigTmp.p<- rbind(sigTmp.p, max(pvTmp$p))
   }
}
write.table(sigTmp,file="data/pwrAIL41.csv",row.names=FALSE,col.names=FALSE,append=TRUE)
write.table(sigTmp.p,file="data/pwrAIL41p.csv",row.names=FALSE,col.names=FALSE,append=TRUE)

# 2) 6 generations

idcf<- idcf6
ped<- ped6
gm<- genMatrix(idcf)
ii<- match(newIDs,ped$old)
   ii<- match(ped$id[ii],colnames(gm$AA))

sigTmp<- sigTmp.p<- NULL
for(n in 1:ntimes){
   bgeffa<- runif(length(qtlIdx),-0.15,0.15)
   bgeffd<- runif(length(qtlIdx),-0.08,0.08)
   gdatTmp<- genoSim(ped=pedR,gmap=gmap,ids=newIDs)
   yy0<- ((gdatTmp[,qtlIdx]==1) - (gdatTmp[,qtlIdx]==3))%*%bgeffa
   yy0<- yy0 + (gdatTmp[,qtlIdx]==2)%*%bgeffd
   y<- yy0 + as.matrix((gdatTmp[,2111:2112]==1) - (gdatTmp[,2111:2112]==3))%*%eff$a
   y<- y + as.matrix(gdatTmp[,2111:2112]==2)%*%eff$d
   y<- y + rnorm(nindv,sd=1.0)

   gmTmp<- genMatrix(gdatTmp[,c(snpIdx.1,snpIdx.2)])
   idx<- match(newIDs,colnames(gmTmp$AA))
      if(sum(is.na(idx))>0) stop("anything wrong?")
   TAATmp<- gmTmp$AA[idx,idx]
   TDDTmp<- gmTmp$DD[idx,idx]
   TADTmp<- gmTmp$AD[idx,idx]
   THHTmp<- gmTmp$HH[idx,idx]
   TMHTmp<- gmTmp$MH[idx,idx]
   Tov<- list(AA=TAATmp,DD=TDDTmp,AD=NULL,HH=NULL,MH=NULL,EE=diag(nrow(TAATmp)),AA2=gm$AA[ii,ii],DD2=gm$DD[ii,ii])
      Tov<- fv(Tov)
   oo<- estVC(y=y,v=Tov$v,nit=25)

   pvTmp<- scanOne(y=y,vc=oo,gdat=gdatTmp[,scanIdx],intcovar=NULL,minorGenoFreq=0.005)
   sigTmp<- rbind(sigTmp, max(pvTmp$p))

   for(m in 1:5){
      idx<- sample(1:nindv,replace=F)
      pvTmp<- scanOne(y=y,vc=oo,gdat=gdatTmp[idx,scanIdx],intcovar=NULL,minorGenoFreq=0.005)
      sigTmp.p<- rbind(sigTmp.p, max(pvTmp$p))
   }
}
write.table(sigTmp,file="data/pwrAIL42.csv",row.names=FALSE,col.names=FALSE,append=TRUE)
write.table(sigTmp.p,file="data/pwrAIL42p.csv",row.names=FALSE,col.names=FALSE,append=TRUE)

# 12) 12 generations

idcf<- idcf12
ped<- ped12
gm<- genMatrix(idcf)
ii<- match(newIDs,ped$old)
   ii<- match(ped$id[ii],colnames(gm$AA))

sigTmp<- sigTmp.p<- NULL
for(n in 1:ntimes){
   bgeffa<- runif(length(qtlIdx),-0.15,0.15)
   bgeffd<- runif(length(qtlIdx),-0.08,0.08)
   gdatTmp<- genoSim(ped=pedR,gmap=gmap,ids=newIDs)
   yy0<- ((gdatTmp[,qtlIdx]==1) - (gdatTmp[,qtlIdx]==3))%*%bgeffa
   yy0<- yy0 + (gdatTmp[,qtlIdx]==2)%*%bgeffd
   y<- yy0 + as.matrix((gdatTmp[,2111:2112]==1) - (gdatTmp[,2111:2112]==3))%*%eff$a
   y<- y + as.matrix(gdatTmp[,2111:2112]==2)%*%eff$d
   y<- y + rnorm(nindv,sd=1.0)

   gmTmp<- genMatrix(gdatTmp[,c(snpIdx.1,snpIdx.2)])
   idx<- match(newIDs,colnames(gmTmp$AA))
      if(sum(is.na(idx))>0) stop("anything wrong?")
   TAATmp<- gmTmp$AA[idx,idx]
   TDDTmp<- gmTmp$DD[idx,idx]
   TADTmp<- gmTmp$AD[idx,idx]
   THHTmp<- gmTmp$HH[idx,idx]
   TMHTmp<- gmTmp$MH[idx,idx]
   Tov<- list(AA=TAATmp,DD=TDDTmp,AD=NULL,HH=NULL,MH=NULL,EE=diag(nrow(TAATmp)),AA2=gm$AA[ii,ii],DD2=gm$DD[ii,ii])
      Tov<- fv(Tov)
   oo<- estVC(y=y,v=Tov$v,nit=25)

   pvTmp<- scanOne(y=y,vc=oo,gdat=gdatTmp[,scanIdx],intcovar=NULL,minorGenoFreq=0.005)
   sigTmp<- rbind(sigTmp, max(pvTmp$p))

   for(m in 1:5){
      idx<- sample(1:nindv,replace=F)
      pvTmp<- scanOne(y=y,vc=oo,gdat=gdatTmp[idx,scanIdx],intcovar=NULL,minorGenoFreq=0.005)
      sigTmp.p<- rbind(sigTmp.p, max(pvTmp$p))
   }
}
write.table(sigTmp,file="data/pwrAIL43.csv",row.names=FALSE,col.names=FALSE,append=TRUE)
write.table(sigTmp.p,file="data/pwrAIL43p.csv",row.names=FALSE,col.names=FALSE,append=TRUE)

# 4) 26 generations

idcf<- idcf26
ped<- ped26
gm<- genMatrix(idcf)
ii<- match(newIDs,ped$old)
   ii<- match(ped$id[ii],colnames(gm$AA))

sigTmp<- sigTmp.p<- NULL
for(n in 1:ntimes){
   bgeffa<- runif(length(qtlIdx),-0.15,0.15)
   bgeffd<- runif(length(qtlIdx),-0.08,0.08)
   gdatTmp<- genoSim(ped=pedR,gmap=gmap,ids=newIDs)
   yy0<- ((gdatTmp[,qtlIdx]==1) - (gdatTmp[,qtlIdx]==3))%*%bgeffa
   yy0<- yy0 + (gdatTmp[,qtlIdx]==2)%*%bgeffd
   y<- yy0 + as.matrix((gdatTmp[,2111:2112]==1) - (gdatTmp[,2111:2112]==3))%*%eff$a
   y<- y + as.matrix(gdatTmp[,2111:2112]==2)%*%eff$d
   y<- y + rnorm(nindv,sd=1.0)

   gmTmp<- genMatrix(gdatTmp[,c(snpIdx.1,snpIdx.2)])
   idx<- match(newIDs,colnames(gmTmp$AA))
      if(sum(is.na(idx))>0) stop("anything wrong?")
   TAATmp<- gmTmp$AA[idx,idx]
   TDDTmp<- gmTmp$DD[idx,idx]
   TADTmp<- gmTmp$AD[idx,idx]
   THHTmp<- gmTmp$HH[idx,idx]
   TMHTmp<- gmTmp$MH[idx,idx]
   Tov<- list(AA=TAATmp,DD=TDDTmp,AD=NULL,HH=NULL,MH=NULL,EE=diag(nrow(TAATmp)),AA2=gm$AA[ii,ii],DD2=gm$DD[ii,ii])
      Tov<- fv(Tov)
   oo<- estVC(y=y,v=Tov$v,nit=25)

   pvTmp<- scanOne(y=y,vc=oo,gdat=gdatTmp[,scanIdx],intcovar=NULL,minorGenoFreq=0.005)
   sigTmp<- rbind(sigTmp, max(pvTmp$p))

   for(m in 1:5){
      idx<- sample(1:nindv,replace=F)
      pvTmp<- scanOne(y=y,vc=oo,gdat=gdatTmp[idx,scanIdx],intcovar=NULL,minorGenoFreq=0.005)
      sigTmp.p<- rbind(sigTmp.p, max(pvTmp$p))
   }
}
write.table(sigTmp,file="data/pwrAIL44.csv",row.names=FALSE,col.names=FALSE,append=TRUE)
write.table(sigTmp.p,file="data/pwrAIL44p.csv",row.names=FALSE,col.names=FALSE,append=TRUE)

q("no")

###########
# the end #
###########


#############################################
# heritability #
################

idcf<- idcf26
ped<- ped26
gm<- genMatrix(idcf)
idx<- match(newIDs,ped$old)
   idx<- match(ped$id[idx],colnames(gm$AA))
ov<- list(AA=gm$AA[idx,idx],DD=gm$DD[idx,idx],AD=NULL,HH=NULL,MH=NULL,EE=diag(nindv))
   ov<- fv(ov)

ntimes<- 25
herit<- matrix(NA, nrow=ntimes, ncol=2); colnames(herit)<- c("poly","qtl")
hrt<- herit
for(n in 1:ntimes){cat(n,"/",ntimes,"\r")
   bgeffa<- runif(length(qtlIdx),-0.15,0.15)
   bgeffd<- runif(length(qtlIdx),-0.08,0.08)
   gdatTmp<- genoSim(ped=pedR,gmap=gmap,ids=newIDs)
   yy0<- ((gdatTmp[,qtlIdx]==1) - (gdatTmp[,qtlIdx]==3))%*%bgeffa +
         (gdatTmp[,qtlIdx]==2)%*%bgeffd
   yy1<- as.matrix((gdatTmp[,2111:2112]==1) - (gdatTmp[,2111:2112]==3))%*%eff$a +
         as.matrix(gdatTmp[,2111:2112]==2)%*%eff$d
   yy<- yy0 + yy1 + rnorm(nindv,sd=1.0)

   oo<- estVC(y=yy,v=ov$v,nit=25); print(oo$par)
   herit[n,]<- c(mean(diag(oo$v$AA*oo$par["AA"] + oo$v$DD*oo$par["DD"])),
                 var(yy1))/
               mean(diag(oo$v$AA*oo$par["AA"] + oo$v$DD*oo$par["DD"] + oo$v$EE*oo$par["EE"]))
   hrt[n,]<- c(var(yy0), var(yy1))/var(yy)
}

colMeans(herit) # 0.84049848 0.02535555
colMeans(hrt) # 0.65771607 0.04243667
