# Supplementary material for: Practical Considerations Regarding the Use of Genotype and Pedigree Data to Model Relatedness in the Context of Genome-Wide Association Studies
Source: G3 (Bethesda). 2013 Oct 1;3(10):1861–7. doi: 10.1534/g3.113.007948 (PMC3789811; doi:10.1534/g3.113.007948)
Supplement: Supporting Information [file supp_g3.113.007948_FileS1.gz › R code and readme/pwrSTR.R]

gm.c<- function(gma,gmb,peda,pedb){
   ida<- peda$old[match(colnames(gma$AA),peda$id)]
      ida<- as.character(ida)
   idb<- pedb$old[match(colnames(gmb$AA),pedb$id)]
      idb<- as.character(idb)
   idab<- c(ida,idb)
   ib<- c(gma$ib,gmb$ib)
   AA<- matrix(0,nrow=length(ib),ncol=length(ib))
      AA[1:nrow(gma$AA),1:ncol(gma$AA)]<- gma$AA
      AA[nrow(gma$AA)+1:nrow(gmb$AA),ncol(gma$AA)+1:ncol(gmb$AA)]<- gmb$AA
      rownames(AA)<- idab; colnames(AA)<- idab
   DD<- matrix(0,nrow=length(ib),ncol=length(ib))
      DD[1:nrow(gma$DD),1:ncol(gma$DD)]<- gma$DD
      DD[nrow(gma$DD)+1:nrow(gmb$DD),ncol(gma$DD)+1:ncol(gmb$DD)]<- gmb$DD
      rownames(DD)<- idab; colnames(DD)<- idab
   AD<- matrix(0,nrow=length(ib),ncol=length(ib))
      AD[1:nrow(gma$AD),1:ncol(gma$AD)]<- gma$AD
      AD[nrow(gma$AD)+1:nrow(gmb$AD),ncol(gma$AD)+1:ncol(gmb$AD)]<- gmb$AD
      rownames(AD)<- idab; colnames(AD)<- idab
   HH<- matrix(0,nrow=length(ib),ncol=length(ib))
      HH[1:nrow(gma$HH),1:ncol(gma$HH)]<- gma$HH
      HH[nrow(gma$HH)+1:nrow(gmb$HH),ncol(gma$HH)+1:ncol(gmb$HH)]<- gmb$HH
      rownames(HH)<- idab; colnames(HH)<- idab
   MH<- matrix(0,nrow=length(ib),ncol=length(ib))
      MH[1:nrow(gma$MH),1:ncol(gma$MH)]<- gma$MH
      MH[nrow(gma$MH)+1:nrow(gmb$MH),ncol(gma$MH)+1:ncol(gmb$MH)]<- gmb$MH
      rownames(MH)<- idab; colnames(MH)<- idab

   list(ib=ib, AA=AA, DD=DD, AD=AD, HH=HH, MH=MH)
}


library(QTLRel)
library(multicore)
load("idcfSTR.rda")

k<- 4; step<- 2
pedigree<- rbind(pedA, pedB)
gmap<- data.frame(snp=paste("m",1:3015,sep=""),
                  chr=rep(1:15,rep(201,15)),
                  dist=rep(0:200,15)*k/2)
newIDs<- pedigree$id[pedigree$gen==26]
snpIdx<- c(1:nrow(gmap))[abs(gmap$dist%%k)<0.5]
snpIdx.1<- c(1:nrow(gmap))[gmap$chr<=5 & abs(gmap$dist%%k)<0.5]
snpIdx.2<- c(1:nrow(gmap))[gmap$chr>5 & gmap$chr<=10 & abs(gmap$dist%%k)<0.5]
qtlIdx<- c(1:nrow(gmap))[gmap$chr<=5 & abs(gmap$dist%%k)>0.5]
scanIdx<- c(1:nrow(gmap))[gmap$chr>10 & abs(gmap$dist%%k)<0.5]

eff<- data.frame(a=c(0.5,0.0),d=c(0.2,0.0))

pedR<- pedRecode(pedigree)

nindv<- length(newIDs)
ntimes<- 100

hapDat<- matrix(NA,nrow=4,ncol=2*nrow(gmap))
   for(n in 1:4) hapDat[n,]<- (n-1)%%2+1

.savedObj<- ls()
rm(.Random.seed)

#######################
# set 0: no polygenic #
#######################

sigTmp<- sigTmp.p<- NULL
for(n in 1:ntimes){
   bgeffa<- runif(length(qtlIdx),-0.15,0.15)
   bgeffd<- runif(length(qtlIdx),-0.08,0.08)
   gdatTmp<- genoSim(ped=pedR,gmap=gmap,ids=newIDs,hap=hapDat)
   yy0<- ((gdatTmp[,qtlIdx]==1) - (gdatTmp[,qtlIdx]==3))%*%bgeffa
   yy0<- yy0 + (gdatTmp[,qtlIdx]==2)%*%bgeffd
   y<- yy0 + as.matrix((gdatTmp[,2111:2112]==1) - (gdatTmp[,2111:2112]==3))%*%eff$a
   y<- y + as.matrix(gdatTmp[,2111:2112]==2)%*%eff$d
   y<- y + rnorm(nindv,sd=1.0)

   pvTmp<- scanOne(y=y,vc=NULL,gdat=gdatTmp[,scanIdx],intcovar=NULL,minorGenoFreq=0.005)
   sigTmp<- rbind(sigTmp, max(pvTmp$p))

   for(m in 1:5){
      idx<- sample(1:nindv,replace=F)
      pvTmp<- scanOne(y=y,vc=NULL,gdat=gdatTmp[idx,scanIdx],intcovar=NULL,minorGenoFreq=0.005)
      sigTmp.p<- rbind(sigTmp.p, max(pvTmp$p))
   }
}
write.table(sigTmp,file="data/pwrSTR0.csv",row.names=FALSE,col.names=FALSE,append=TRUE)
write.table(sigTmp.p,file="data/pwrSTR0p.csv",row.names=FALSE,col.names=FALSE,append=TRUE)

###########################
# set I: no pedigree info #
###########################

# 1) all unlinked to polygenic or QTL *******************************************

sigTmp<- sigTmp.p<- NULL
for(n in 1:ntimes){
   bgeffa<- runif(length(qtlIdx),-0.15,0.15)
   bgeffd<- runif(length(qtlIdx),-0.08,0.08)
   gdatTmp<- genoSim(ped=pedR,gmap=gmap,ids=newIDs,hap=hapDat)
   yy0<- ((gdatTmp[,qtlIdx]==1) - (gdatTmp[,qtlIdx]==3))%*%bgeffa
   yy0<- yy0 + (gdatTmp[,qtlIdx]==2)%*%bgeffd
   y<- yy0 + as.matrix((gdatTmp[,2111:2112]==1) - (gdatTmp[,2111:2112]==3))%*%eff$a
   y<- y + as.matrix(gdatTmp[,2111:2112]==2)%*%eff$d
   y<- y + rnorm(nindv,sd=1.0)

   gmTmp<- genMatrix(gdatTmp[,snpIdx.2])
   idx<- match(newIDs,colnames(gmTmp$AA))
      if(sum(is.na(idx))>0) stop("anything wrong?")
   TAATmp<- gmTmp$AA[idx,idx]
   TDDTmp<- gmTmp$DD[idx,idx]
   TADTmp<- gmTmp$AD[idx,idx]
   THHTmp<- gmTmp$HH[idx,idx]
   TMHTmp<- gmTmp$MH[idx,idx]
   Tov<- list(AA=TAATmp,DD=TDDTmp,AD=NULL,HH=NULL,MH=NULL,EE=diag(nrow(TAATmp)))
      Tov<- fv(Tov)
   oo<- estVC(y=y,v=Tov$v,nit=25)

   pvTmp<- scanOne(y=y,vc=oo,gdat=gdatTmp[,scanIdx],intcovar=NULL,minorGenoFreq=0.005)
   sigTmp<- rbind(sigTmp, max(pvTmp$p))

   for(m in 1:5){
      idx<- sample(1:nindv,replace=F)
      pvTmp<- scanOne(y=y,vc=oo,gdat=gdatTmp[idx,scanIdx],intcovar=NULL,minorGenoFreq=0.005)
      sigTmp.p<- rbind(sigTmp.p, max(pvTmp$p))
   }
}
write.table(sigTmp,file="data/pwrSTR11.csv",row.names=FALSE,col.names=FALSE,append=TRUE)
write.table(sigTmp.p,file="data/pwrSTR11p.csv",row.names=FALSE,col.names=FALSE,append=TRUE)

# 2) all unlinked to QTL but incompletely linked to polygenic ************************

sigTmp<- sigTmp.p<- NULL
for(n in 1:ntimes){
   bgeffa<- runif(length(qtlIdx),-0.15,0.15)
   bgeffd<- runif(length(qtlIdx),-0.08,0.08)
   gdatTmp<- genoSim(ped=pedR,gmap=gmap,ids=newIDs,hap=hapDat)
   yy0<- ((gdatTmp[,qtlIdx]==1) - (gdatTmp[,qtlIdx]==3))%*%bgeffa
   yy0<- yy0 + (gdatTmp[,qtlIdx]==2)%*%bgeffd
   y<- yy0 + as.matrix((gdatTmp[,2111:2112]==1) - (gdatTmp[,2111:2112]==3))%*%eff$a
   y<- y + as.matrix(gdatTmp[,2111:2112]==2)%*%eff$d
   y<- y + rnorm(nindv,sd=1.0)

   gmTmp<- genMatrix(gdatTmp[,snpIdx.1])
   idx<- match(newIDs,colnames(gmTmp$AA))
      if(sum(is.na(idx))>0) stop("anything wrong?")
   TAATmp<- gmTmp$AA[idx,idx]
   TDDTmp<- gmTmp$DD[idx,idx]
   TADTmp<- gmTmp$AD[idx,idx]
   THHTmp<- gmTmp$HH[idx,idx]
   TMHTmp<- gmTmp$MH[idx,idx]
   Tov<- list(AA=TAATmp,DD=TDDTmp,AD=NULL,HH=NULL,MH=NULL,EE=diag(nrow(TAATmp)))
      Tov<- fv(Tov)
   oo<- estVC(y=y,v=Tov$v,nit=25)

   pvTmp<- scanOne(y=y,vc=oo,gdat=gdatTmp[,scanIdx],intcovar=NULL,minorGenoFreq=0.005)
   sigTmp<- rbind(sigTmp, max(pvTmp$p))

   for(m in 1:5){
      idx<- sample(1:nindv,replace=F)
      pvTmp<- scanOne(y=y,vc=oo,gdat=gdatTmp[idx,scanIdx],intcovar=NULL,minorGenoFreq=0.005)
      sigTmp.p<- rbind(sigTmp.p, max(pvTmp$p))
   }
}
write.table(sigTmp,file="data/pwrSTR12.csv",row.names=FALSE,col.names=FALSE,append=TRUE)
write.table(sigTmp.p,file="data/pwrSTR12p.csv",row.names=FALSE,col.names=FALSE,append=TRUE)

# 3) all unlinked to QTL or incompletely linked to polygenic ***************************

sigTmp<- sigTmp.p<- NULL
for(n in 1:ntimes){
   bgeffa<- runif(length(qtlIdx),-0.15,0.15)
   bgeffd<- runif(length(qtlIdx),-0.08,0.08)
   gdatTmp<- genoSim(ped=pedR,gmap=gmap,ids=newIDs,hap=hapDat)
   yy0<- ((gdatTmp[,qtlIdx]==1) - (gdatTmp[,qtlIdx]==3))%*%bgeffa
   yy0<- yy0 + (gdatTmp[,qtlIdx]==2)%*%bgeffd
   y<- yy0 + as.matrix((gdatTmp[,2111:2112]==1) - (gdatTmp[,2111:2112]==3))%*%eff$a
   y<- y + as.matrix(gdatTmp[,2111:2112]==2)%*%eff$d
   y<- y + rnorm(nindv,sd=1.0)

   gmTmp<- genMatrix(gdatTmp[,c(snpIdx.1,snpIdx.2)])
   idx<- match(newIDs,colnames(gmTmp$AA))
      if(sum(is.na(idx))>0) stop("anything wrong?")
   TAATmp<- gmTmp$AA[idx,idx]
   TDDTmp<- gmTmp$DD[idx,idx]
   TADTmp<- gmTmp$AD[idx,idx]
   THHTmp<- gmTmp$HH[idx,idx]
   TMHTmp<- gmTmp$MH[idx,idx]
   Tov<- list(AA=TAATmp,DD=TDDTmp,AD=NULL,HH=NULL,MH=NULL,EE=diag(nrow(TAATmp)))
      Tov<- fv(Tov)
   oo<- estVC(y=y,v=Tov$v,nit=25)

   pvTmp<- scanOne(y=y,vc=oo,gdat=gdatTmp[,scanIdx],intcovar=NULL,minorGenoFreq=0.005)
   sigTmp<- rbind(sigTmp, max(pvTmp$p))

   for(m in 1:5){
      idx<- sample(1:nindv,replace=F)
      pvTmp<- scanOne(y=y,vc=oo,gdat=gdatTmp[idx,scanIdx],intcovar=NULL,minorGenoFreq=0.005)
      sigTmp.p<- rbind(sigTmp.p, max(pvTmp$p))
   }
}
write.table(sigTmp,file="data/pwrSTR13.csv",row.names=FALSE,col.names=FALSE,append=TRUE)
write.table(sigTmp.p,file="data/pwrSTR13p.csv",row.names=FALSE,col.names=FALSE,append=TRUE)

# 4) all unlinked to QTL but completely linked to polygenic ****************************

sigTmp<- sigTmp.p<- NULL
for(n in 1:ntimes){
   bgeffa<- runif(length(qtlIdx),-0.15,0.15)
   bgeffd<- runif(length(qtlIdx),-0.08,0.08)
   gdatTmp<- genoSim(ped=pedR,gmap=gmap,ids=newIDs,hap=hapDat)
   yy0<- ((gdatTmp[,qtlIdx-1]==1) - (gdatTmp[,qtlIdx-1]==3))%*%bgeffa
   yy0<- yy0 + (gdatTmp[,qtlIdx-1]==2)%*%bgeffd
   y<- yy0 + as.matrix((gdatTmp[,2111:2112]==1) - (gdatTmp[,2111:2112]==3))%*%eff$a
   y<- y + as.matrix(gdatTmp[,2111:2112]==2)%*%eff$d
   y<- y + rnorm(nindv,sd=1.0)

   gmTmp<- genMatrix(gdatTmp[,snpIdx.1])
   idx<- match(newIDs,colnames(gmTmp$AA))
      if(sum(is.na(idx))>0) stop("anything wrong?")
   TAATmp<- gmTmp$AA[idx,idx]
   TDDTmp<- gmTmp$DD[idx,idx]
   TADTmp<- gmTmp$AD[idx,idx]
   THHTmp<- gmTmp$HH[idx,idx]
   TMHTmp<- gmTmp$MH[idx,idx]
   Tov<- list(AA=TAATmp,DD=TDDTmp,AD=NULL,HH=NULL,MH=NULL,EE=diag(nrow(TAATmp)))
      Tov<- fv(Tov)
   oo<- estVC(y=y,v=Tov$v,nit=25)

   pvTmp<- scanOne(y=y,vc=oo,gdat=gdatTmp[,scanIdx],intcovar=NULL,minorGenoFreq=0.005)
   sigTmp<- rbind(sigTmp, max(pvTmp$p))

   for(m in 1:5){
      idx<- sample(1:nindv,replace=F)
      pvTmp<- scanOne(y=y,vc=oo,gdat=gdatTmp[idx,scanIdx],intcovar=NULL,minorGenoFreq=0.005)
      sigTmp.p<- rbind(sigTmp.p, max(pvTmp$p))
   }
}
write.table(sigTmp,file="data/pwrSTR14.csv",row.names=FALSE,col.names=FALSE,append=TRUE)
write.table(sigTmp.p,file="data/pwrSTR14p.csv",row.names=FALSE,col.names=FALSE,append=TRUE)

# 5) all unlinked to QTL or completely linked to polygenic ****************************

sigTmp<- sigTmp.p<- NULL
for(n in 1:ntimes){
   bgeffa<- runif(length(qtlIdx),-0.15,0.15)
   bgeffd<- runif(length(qtlIdx),-0.08,0.08)
   gdatTmp<- genoSim(ped=pedR,gmap=gmap,ids=newIDs,hap=hapDat)
   yy0<- ((gdatTmp[,qtlIdx-1]==1) - (gdatTmp[,qtlIdx-1]==3))%*%bgeffa
   yy0<- yy0 + (gdatTmp[,qtlIdx-1]==2)%*%bgeffd
   y<- yy0 + as.matrix((gdatTmp[,2111:2112]==1) - (gdatTmp[,2111:2112]==3))%*%eff$a
   y<- y + as.matrix(gdatTmp[,2111:2112]==2)%*%eff$d
   y<- y + rnorm(nindv,sd=1.0)

   gmTmp<- genMatrix(gdatTmp[,c(snpIdx.1,snpIdx.2)])
   idx<- match(newIDs,colnames(gmTmp$AA))
      if(sum(is.na(idx))>0) stop("anything wrong?")
   TAATmp<- gmTmp$AA[idx,idx]
   TDDTmp<- gmTmp$DD[idx,idx]
   TADTmp<- gmTmp$AD[idx,idx]
   THHTmp<- gmTmp$HH[idx,idx]
   TMHTmp<- gmTmp$MH[idx,idx]
   Tov<- list(AA=TAATmp,DD=TDDTmp,AD=NULL,HH=NULL,MH=NULL,EE=diag(nrow(TAATmp)))
      Tov<- fv(Tov)
   oo<- estVC(y=y,v=Tov$v,nit=25)

   pvTmp<- scanOne(y=y,vc=oo,gdat=gdatTmp[,scanIdx],intcovar=NULL,minorGenoFreq=0.005)
   sigTmp<- rbind(sigTmp, max(pvTmp$p))

   for(m in 1:5){
      idx<- sample(1:nindv,replace=F)
      pvTmp<- scanOne(y=y,vc=oo,gdat=gdatTmp[idx,scanIdx],intcovar=NULL,minorGenoFreq=0.005)
      sigTmp.p<- rbind(sigTmp.p, max(pvTmp$p))
   }
}
write.table(sigTmp,file="data/pwrSTR15.csv",row.names=FALSE,col.names=FALSE,append=TRUE)
write.table(sigTmp.p,file="data/pwrSTR15p.csv",row.names=FALSE,col.names=FALSE,append=TRUE)

# 6) all linked/unlinked to QTL or completely linked to polygenic ********************

sigTmp<- sigTmp.p<- NULL
for(n in 1:ntimes){
   bgeffa<- runif(length(qtlIdx),-0.15,0.15)
   bgeffd<- runif(length(qtlIdx),-0.08,0.08)
   gdatTmp<- genoSim(ped=pedR,gmap=gmap,ids=newIDs,hap=hapDat)
   yy0<- ((gdatTmp[,qtlIdx-1]==1) - (gdatTmp[,qtlIdx-1]==3))%*%bgeffa
   yy0<- yy0 + (gdatTmp[,qtlIdx-1]==2)%*%bgeffd
   y<- yy0 + as.matrix((gdatTmp[,2111:2112]==1) - (gdatTmp[,2111:2112]==3))%*%eff$a
   y<- y + as.matrix(gdatTmp[,2111:2112]==2)%*%eff$d
   y<- y + rnorm(nindv,sd=1.0)

   gmTmp<- genMatrix(gdatTmp[,snpIdx])
   idx<- match(newIDs,colnames(gmTmp$AA))
      if(sum(is.na(idx))>0) stop("anything wrong?")
   TAATmp<- gmTmp$AA[idx,idx]
   TDDTmp<- gmTmp$DD[idx,idx]
   TADTmp<- gmTmp$AD[idx,idx]
   THHTmp<- gmTmp$HH[idx,idx]
   TMHTmp<- gmTmp$MH[idx,idx]
   Tov<- list(AA=TAATmp,DD=TDDTmp,AD=NULL,HH=NULL,MH=NULL,EE=diag(nrow(TAATmp)))
      Tov<- fv(Tov)
   oo<- estVC(y=y,v=Tov$v,nit=25)

   pvTmp<- scanOne(y=y,vc=oo,gdat=gdatTmp[,scanIdx],intcovar=NULL,minorGenoFreq=0.005)
   sigTmp<- rbind(sigTmp, max(pvTmp$p))

   for(m in 1:5){
      idx<- sample(1:nindv,replace=F)
      pvTmp<- scanOne(y=y,vc=oo,gdat=gdatTmp[idx,scanIdx],intcovar=NULL,minorGenoFreq=0.005)
      sigTmp.p<- rbind(sigTmp.p, max(pvTmp$p))
   }
}
write.table(sigTmp,file="data/pwrSTR16.csv",row.names=FALSE,col.names=FALSE,append=TRUE)
write.table(sigTmp.p,file="data/pwrSTR16p.csv",row.names=FALSE,col.names=FALSE,append=TRUE)

#########################
# set II: only pedigree #
#########################

# 1) 3 generations

gmA<- genMatrix(idcfA3); gmB<- genMatrix(idcfB3)
gm<- gm.c(gmA,gmB,pedA3,pedB3)
idx<- match(newIDs,colnames(gm$AA))
ov<- list(AA=gm$AA[idx,idx],DD=gm$DD[idx,idx],AD=NULL,HH=NULL,MH=NULL,EE=diag(nindv))
   ov<- fv(ov)

sigTmp<- sigTmp.p<- NULL
for(n in 1:ntimes){
   bgeffa<- runif(length(qtlIdx),-0.15,0.15)
   bgeffd<- runif(length(qtlIdx),-0.08,0.08)
   gdatTmp<- genoSim(ped=pedR,gmap=gmap,ids=newIDs,hap=hapDat)
   yy0<- ((gdatTmp[,qtlIdx]==1) - (gdatTmp[,qtlIdx]==3))%*%bgeffa
   yy0<- yy0 + (gdatTmp[,qtlIdx]==2)%*%bgeffd
   y<- yy0 + as.matrix((gdatTmp[,2111:2112]==1) - (gdatTmp[,2111:2112]==3))%*%eff$a
   y<- y + as.matrix(gdatTmp[,2111:2112]==2)%*%eff$d
   y<- y + rnorm(nindv,sd=1.0)

   oo<- estVC(y=y,v=ov$v,nit=25)

   pvTmp<- scanOne(y=y,vc=oo,gdat=gdatTmp[,scanIdx],intcovar=NULL,minorGenoFreq=0.005)
   sigTmp<- rbind(sigTmp, max(pvTmp$p))

   for(m in 1:5){
      idx<- sample(1:nindv,replace=F)
      pvTmp<- scanOne(y=y,vc=oo,gdat=gdatTmp[idx,scanIdx],intcovar=NULL,minorGenoFreq=0.005)
      sigTmp.p<- rbind(sigTmp.p, max(pvTmp$p))
   }
}
write.table(sigTmp,file="data/pwrSTR21.csv",row.names=FALSE,col.names=FALSE,append=TRUE)
write.table(sigTmp.p,file="data/pwrSTR21p.csv",row.names=FALSE,col.names=FALSE,append=TRUE)

# 2) 6 generations

gmA<- genMatrix(idcfA6); gmB<- genMatrix(idcfB6)
gm<- gm.c(gmA,gmB,pedA6,pedB6)
idx<- match(newIDs,colnames(gm$AA))
ov<- list(AA=gm$AA[idx,idx],DD=gm$DD[idx,idx],AD=NULL,HH=NULL,MH=NULL,EE=diag(nindv))
   ov<- fv(ov)

sigTmp<- sigTmp.p<- NULL
for(n in 1:ntimes){
   bgeffa<- runif(length(qtlIdx),-0.15,0.15)
   bgeffd<- runif(length(qtlIdx),-0.08,0.08)
   gdatTmp<- genoSim(ped=pedR,gmap=gmap,ids=newIDs,hap=hapDat)
   yy0<- ((gdatTmp[,qtlIdx]==1) - (gdatTmp[,qtlIdx]==3))%*%bgeffa
   yy0<- yy0 + (gdatTmp[,qtlIdx]==2)%*%bgeffd
   y<- yy0 + as.matrix((gdatTmp[,2111:2112]==1) - (gdatTmp[,2111:2112]==3))%*%eff$a
   y<- y + as.matrix(gdatTmp[,2111:2112]==2)%*%eff$d
   y<- y + rnorm(nindv,sd=1.0)

   oo<- estVC(y=y,v=ov$v,nit=25)

   pvTmp<- scanOne(y=y,vc=oo,gdat=gdatTmp[,scanIdx],intcovar=NULL,minorGenoFreq=0.005)
   sigTmp<- rbind(sigTmp, max(pvTmp$p))

   for(m in 1:5){
      idx<- sample(1:nindv,replace=F)
      pvTmp<- scanOne(y=y,vc=oo,gdat=gdatTmp[idx,scanIdx],intcovar=NULL,minorGenoFreq=0.005)
      sigTmp.p<- rbind(sigTmp.p, max(pvTmp$p))
   }
}
write.table(sigTmp,file="data/pwrSTR22.csv",row.names=FALSE,col.names=FALSE,append=TRUE)
write.table(sigTmp.p,file="data/pwrSTR22p.csv",row.names=FALSE,col.names=FALSE,append=TRUE)

# 3) 12 generations

gmA<- genMatrix(idcfA12); gmB<- genMatrix(idcfB12)
gm<- gm.c(gmA,gmB,pedA12,pedB12)
idx<- match(newIDs,colnames(gm$AA))
ov<- list(AA=gm$AA[idx,idx],DD=gm$DD[idx,idx],AD=NULL,HH=NULL,MH=NULL,EE=diag(nindv))
   ov<- fv(ov)

sigTmp<- sigTmp.p<- NULL
for(n in 1:ntimes){
   bgeffa<- runif(length(qtlIdx),-0.15,0.15)
   bgeffd<- runif(length(qtlIdx),-0.08,0.08)
   gdatTmp<- genoSim(ped=pedR,gmap=gmap,ids=newIDs,hap=hapDat)
   yy0<- ((gdatTmp[,qtlIdx]==1) - (gdatTmp[,qtlIdx]==3))%*%bgeffa
   yy0<- yy0 + (gdatTmp[,qtlIdx]==2)%*%bgeffd
   y<- yy0 + as.matrix((gdatTmp[,2111:2112]==1) - (gdatTmp[,2111:2112]==3))%*%eff$a
   y<- y + as.matrix(gdatTmp[,2111:2112]==2)%*%eff$d
   y<- y + rnorm(nindv,sd=1.0)

   oo<- estVC(y=y,v=ov$v,nit=25)

   pvTmp<- scanOne(y=y,vc=oo,gdat=gdatTmp[,scanIdx],intcovar=NULL,minorGenoFreq=0.005)
   sigTmp<- rbind(sigTmp, max(pvTmp$p))

   for(m in 1:5){
      idx<- sample(1:nindv,replace=F)
      pvTmp<- scanOne(y=y,vc=oo,gdat=gdatTmp[idx,scanIdx],intcovar=NULL,minorGenoFreq=0.005)
      sigTmp.p<- rbind(sigTmp.p, max(pvTmp$p))
   }
}
write.table(sigTmp,file="data/pwrSTR23.csv",row.names=FALSE,col.names=FALSE,append=TRUE)
write.table(sigTmp.p,file="data/pwrSTR23p.csv",row.names=FALSE,col.names=FALSE,append=TRUE)

# 4) 26 generations

gmA<- genMatrix(idcfA26); gmB<- genMatrix(idcfB26)
gm<- gm.c(gmA,gmB,pedA26,pedB26)
idx<- match(newIDs,colnames(gm$AA))
ov<- list(AA=gm$AA[idx,idx],DD=gm$DD[idx,idx],AD=NULL,HH=NULL,MH=NULL,EE=diag(nindv))
   ov<- fv(ov)

sigTmp<- sigTmp.p<- NULL
for(n in 1:ntimes){
   bgeffa<- runif(length(qtlIdx),-0.15,0.15)
   bgeffd<- runif(length(qtlIdx),-0.08,0.08)
   gdatTmp<- genoSim(ped=pedR,gmap=gmap,ids=newIDs,hap=hapDat)
   yy0<- ((gdatTmp[,qtlIdx]==1) - (gdatTmp[,qtlIdx]==3))%*%bgeffa
   yy0<- yy0 + (gdatTmp[,qtlIdx]==2)%*%bgeffd
   y<- yy0 + as.matrix((gdatTmp[,2111:2112]==1) - (gdatTmp[,2111:2112]==3))%*%eff$a
   y<- y + as.matrix(gdatTmp[,2111:2112]==2)%*%eff$d
   y<- y + rnorm(nindv,sd=1.0)

   oo<- estVC(y=y,v=ov$v,nit=25)

   pvTmp<- scanOne(y=y,vc=oo,gdat=gdatTmp[,scanIdx],intcovar=NULL,minorGenoFreq=0.005)
   sigTmp<- rbind(sigTmp, max(pvTmp$p))

   for(m in 1:5){
      idx<- sample(1:nindv,replace=F)
      pvTmp<- scanOne(y=y,vc=oo,gdat=gdatTmp[idx,scanIdx],intcovar=NULL,minorGenoFreq=0.005)
      sigTmp.p<- rbind(sigTmp.p, max(pvTmp$p))
   }
}
write.table(sigTmp,file="data/pwrSTR24.csv",row.names=FALSE,col.names=FALSE,append=TRUE)
write.table(sigTmp.p,file="data/pwrSTR24p.csv",row.names=FALSE,col.names=FALSE,append=TRUE)

##########################################
# set III: both pedigree and marker data #
##########################################

# 1) 3 generations

gmA<- genMatrix(idcfA3); gmB<- genMatrix(idcfB3)
gm<- gm.c(gmA,gmB,pedA3,pedB3)
ii<- match(newIDs,colnames(gm$AA))

sigTmp<- sigTmp.p<- NULL
for(n in 1:ntimes){
   bgeffa<- runif(length(qtlIdx),-0.15,0.15)
   bgeffd<- runif(length(qtlIdx),-0.08,0.08)
   gdatTmp<- genoSim(ped=pedR,gmap=gmap,ids=newIDs,hap=hapDat)
   yy0<- ((gdatTmp[,qtlIdx]==1) - (gdatTmp[,qtlIdx]==3))%*%bgeffa
   yy0<- yy0 + (gdatTmp[,qtlIdx]==2)%*%bgeffd
   y<- yy0 + as.matrix((gdatTmp[,2111:2112]==1) - (gdatTmp[,2111:2112]==3))%*%eff$a
   y<- y + as.matrix(gdatTmp[,2111:2112]==2)%*%eff$d
   y<- y + rnorm(nindv,sd=1.0)

   gmTmp<- genMatrix(gdatTmp[,snpIdx.1])
   idx<- match(newIDs,colnames(gmTmp$AA))
      if(sum(is.na(idx))>0) stop("anything wrong?")
   TAATmp<- gmTmp$AA[idx,idx]
   TDDTmp<- gmTmp$DD[idx,idx]
   TADTmp<- gmTmp$AD[idx,idx]
   THHTmp<- gmTmp$HH[idx,idx]
   TMHTmp<- gmTmp$MH[idx,idx]
   Tov<- list(AA=TAATmp,DD=TDDTmp,AD=NULL,HH=NULL,MH=NULL,EE=diag(nrow(TAATmp)),AA2=gm$AA[ii,ii],DD2=gm$DD[ii,ii])
      Tov<- fv(Tov)
   oo<- estVC(y=y,v=Tov$v,nit=25)

   pvTmp<- scanOne(y=y,vc=oo,gdat=gdatTmp[,scanIdx],intcovar=NULL,minorGenoFreq=0.005)
   sigTmp<- rbind(sigTmp, max(pvTmp$p))

   for(m in 1:5){
      idx<- sample(1:nindv,replace=F)
      pvTmp<- scanOne(y=y,vc=oo,gdat=gdatTmp[idx,scanIdx],intcovar=NULL,minorGenoFreq=0.005)
      sigTmp.p<- rbind(sigTmp.p, max(pvTmp$p))
   }
}
write.table(sigTmp,file="data/pwrSTR31.csv",row.names=FALSE,col.names=FALSE,append=TRUE)
write.table(sigTmp.p,file="data/pwrSTR31p.csv",row.names=FALSE,col.names=FALSE,append=TRUE)

# 2) 6 generations

gmA<- genMatrix(idcfA6); gmB<- genMatrix(idcfB6)
gm<- gm.c(gmA,gmB,pedA6,pedB6)
ii<- match(newIDs,colnames(gm$AA))

sigTmp<- sigTmp.p<- NULL
for(n in 1:ntimes){
   bgeffa<- runif(length(qtlIdx),-0.15,0.15)
   bgeffd<- runif(length(qtlIdx),-0.08,0.08)
   gdatTmp<- genoSim(ped=pedR,gmap=gmap,ids=newIDs,hap=hapDat)
   yy0<- ((gdatTmp[,qtlIdx]==1) - (gdatTmp[,qtlIdx]==3))%*%bgeffa
   yy0<- yy0 + (gdatTmp[,qtlIdx]==2)%*%bgeffd
   y<- yy0 + as.matrix((gdatTmp[,2111:2112]==1) - (gdatTmp[,2111:2112]==3))%*%eff$a
   y<- y + as.matrix(gdatTmp[,2111:2112]==2)%*%eff$d
   y<- y + rnorm(nindv,sd=1.0)

   gmTmp<- genMatrix(gdatTmp[,snpIdx.1])
   idx<- match(newIDs,colnames(gmTmp$AA))
      if(sum(is.na(idx))>0) stop("anything wrong?")
   TAATmp<- gmTmp$AA[idx,idx]
   TDDTmp<- gmTmp$DD[idx,idx]
   TADTmp<- gmTmp$AD[idx,idx]
   THHTmp<- gmTmp$HH[idx,idx]
   TMHTmp<- gmTmp$MH[idx,idx]
   Tov<- list(AA=TAATmp,DD=TDDTmp,AD=NULL,HH=NULL,MH=NULL,EE=diag(nrow(TAATmp)),AA2=gm$AA[ii,ii],DD2=gm$DD[ii,ii])
      Tov<- fv(Tov)
   oo<- estVC(y=y,v=Tov$v,nit=25)

   pvTmp<- scanOne(y=y,vc=oo,gdat=gdatTmp[,scanIdx],intcovar=NULL,minorGenoFreq=0.005)
   sigTmp<- rbind(sigTmp, max(pvTmp$p))

   for(m in 1:5){
      idx<- sample(1:nindv,replace=F)
      pvTmp<- scanOne(y=y,vc=oo,gdat=gdatTmp[idx,scanIdx],intcovar=NULL,minorGenoFreq=0.005)
      sigTmp.p<- rbind(sigTmp.p, max(pvTmp$p))
   }
}
write.table(sigTmp,file="data/pwrSTR32.csv",row.names=FALSE,col.names=FALSE,append=TRUE)
write.table(sigTmp.p,file="data/pwrSTR32p.csv",row.names=FALSE,col.names=FALSE,append=TRUE)

# 3) 12 generations

gmA<- genMatrix(idcfA12); gmB<- genMatrix(idcfB12)
gm<- gm.c(gmA,gmB,pedA12,pedB12)
ii<- match(newIDs,colnames(gm$AA))

sigTmp<- sigTmp.p<- NULL
for(n in 1:ntimes){
   bgeffa<- runif(length(qtlIdx),-0.15,0.15)
   bgeffd<- runif(length(qtlIdx),-0.08,0.08)
   gdatTmp<- genoSim(ped=pedR,gmap=gmap,ids=newIDs,hap=hapDat)
   yy0<- ((gdatTmp[,qtlIdx]==1) - (gdatTmp[,qtlIdx]==3))%*%bgeffa
   yy0<- yy0 + (gdatTmp[,qtlIdx]==2)%*%bgeffd
   y<- yy0 + as.matrix((gdatTmp[,2111:2112]==1) - (gdatTmp[,2111:2112]==3))%*%eff$a
   y<- y + as.matrix(gdatTmp[,2111:2112]==2)%*%eff$d
   y<- y + rnorm(nindv,sd=1.0)

   gmTmp<- genMatrix(gdatTmp[,snpIdx.1])
   idx<- match(newIDs,colnames(gmTmp$AA))
      if(sum(is.na(idx))>0) stop("anything wrong?")
   TAATmp<- gmTmp$AA[idx,idx]
   TDDTmp<- gmTmp$DD[idx,idx]
   TADTmp<- gmTmp$AD[idx,idx]
   THHTmp<- gmTmp$HH[idx,idx]
   TMHTmp<- gmTmp$MH[idx,idx]
   Tov<- list(AA=TAATmp,DD=TDDTmp,AD=NULL,HH=NULL,MH=NULL,EE=diag(nrow(TAATmp)),AA2=gm$AA[ii,ii],DD2=gm$DD[ii,ii])
      Tov<- fv(Tov)
   oo<- estVC(y=y,v=Tov$v,nit=25)

   pvTmp<- scanOne(y=y,vc=oo,gdat=gdatTmp[,scanIdx],intcovar=NULL,minorGenoFreq=0.005)
   sigTmp<- rbind(sigTmp, max(pvTmp$p))

   for(m in 1:5){
      idx<- sample(1:nindv,replace=F)
      pvTmp<- scanOne(y=y,vc=oo,gdat=gdatTmp[idx,scanIdx],intcovar=NULL,minorGenoFreq=0.005)
      sigTmp.p<- rbind(sigTmp.p, max(pvTmp$p))
   }
}
write.table(sigTmp,file="data/pwrSTR33.csv",row.names=FALSE,col.names=FALSE,append=TRUE)
write.table(sigTmp.p,file="data/pwrSTR33p.csv",row.names=FALSE,col.names=FALSE,append=TRUE)

# 26) 26 generations

gmA<- genMatrix(idcfA26); gmB<- genMatrix(idcfB26)
gm<- gm.c(gmA,gmB,pedA26,pedB26)
ii<- match(newIDs,colnames(gm$AA))

sigTmp<- sigTmp.p<- NULL
for(n in 1:ntimes){
   bgeffa<- runif(length(qtlIdx),-0.15,0.15)
   bgeffd<- runif(length(qtlIdx),-0.08,0.08)
   gdatTmp<- genoSim(ped=pedR,gmap=gmap,ids=newIDs,hap=hapDat)
   yy0<- ((gdatTmp[,qtlIdx]==1) - (gdatTmp[,qtlIdx]==3))%*%bgeffa
   yy0<- yy0 + (gdatTmp[,qtlIdx]==2)%*%bgeffd
   y<- yy0 + as.matrix((gdatTmp[,2111:2112]==1) - (gdatTmp[,2111:2112]==3))%*%eff$a
   y<- y + as.matrix(gdatTmp[,2111:2112]==2)%*%eff$d
   y<- y + rnorm(nindv,sd=1.0)

   gmTmp<- genMatrix(gdatTmp[,snpIdx.1])
   idx<- match(newIDs,colnames(gmTmp$AA))
      if(sum(is.na(idx))>0) stop("anything wrong?")
   TAATmp<- gmTmp$AA[idx,idx]
   TDDTmp<- gmTmp$DD[idx,idx]
   TADTmp<- gmTmp$AD[idx,idx]
   THHTmp<- gmTmp$HH[idx,idx]
   TMHTmp<- gmTmp$MH[idx,idx]
   Tov<- list(AA=TAATmp,DD=TDDTmp,AD=NULL,HH=NULL,MH=NULL,EE=diag(nrow(TAATmp)),AA2=gm$AA[ii,ii],DD2=gm$DD[ii,ii])
      Tov<- fv(Tov)
   oo<- estVC(y=y,v=Tov$v,nit=25)

   pvTmp<- scanOne(y=y,vc=oo,gdat=gdatTmp[,scanIdx],intcovar=NULL,minorGenoFreq=0.005)
   sigTmp<- rbind(sigTmp, max(pvTmp$p))

   for(m in 1:5){
      idx<- sample(1:nindv,replace=F)
      pvTmp<- scanOne(y=y,vc=oo,gdat=gdatTmp[idx,scanIdx],intcovar=NULL,minorGenoFreq=0.005)
      sigTmp.p<- rbind(sigTmp.p, max(pvTmp$p))
   }
}
write.table(sigTmp,file="data/pwrSTR34.csv",row.names=FALSE,col.names=FALSE,append=TRUE)
write.table(sigTmp.p,file="data/pwrSTR34p.csv",row.names=FALSE,col.names=FALSE,append=TRUE)

##########################################
# set IV: both pedigree and marker data #
##########################################

# 1) 3 generations

gmA<- genMatrix(idcfA3); gmB<- genMatrix(idcfB3)
gm<- gm.c(gmA,gmB,pedA3,pedB3)
ii<- match(newIDs,colnames(gm$AA))

sigTmp<- sigTmp.p<- NULL
for(n in 1:ntimes){
   bgeffa<- runif(length(qtlIdx),-0.15,0.15)
   bgeffd<- runif(length(qtlIdx),-0.08,0.08)
   gdatTmp<- genoSim(ped=pedR,gmap=gmap,ids=newIDs,hap=hapDat)
   yy0<- ((gdatTmp[,qtlIdx]==1) - (gdatTmp[,qtlIdx]==3))%*%bgeffa
   yy0<- yy0 + (gdatTmp[,qtlIdx]==2)%*%bgeffd
   y<- yy0 + as.matrix((gdatTmp[,2111:2112]==1) - (gdatTmp[,2111:2112]==3))%*%eff$a
   y<- y + as.matrix(gdatTmp[,2111:2112]==2)%*%eff$d
   y<- y + rnorm(nindv,sd=1.0)

   gmTmp<- genMatrix(gdatTmp[,c(snpIdx.1,snpIdx.2)])
   idx<- match(newIDs,colnames(gmTmp$AA))
      if(sum(is.na(idx))>0) stop("anything wrong?")
   TAATmp<- gmTmp$AA[idx,idx]
   TDDTmp<- gmTmp$DD[idx,idx]
   TADTmp<- gmTmp$AD[idx,idx]
   THHTmp<- gmTmp$HH[idx,idx]
   TMHTmp<- gmTmp$MH[idx,idx]
   Tov<- list(AA=TAATmp,DD=TDDTmp,AD=NULL,HH=NULL,MH=NULL,EE=diag(nrow(TAATmp)),AA2=gm$AA[ii,ii],DD2=gm$DD[ii,ii])
      Tov<- fv(Tov)
   oo<- estVC(y=y,v=Tov$v,nit=25)

   pvTmp<- scanOne(y=y,vc=oo,gdat=gdatTmp[,scanIdx],intcovar=NULL,minorGenoFreq=0.005)
   sigTmp<- rbind(sigTmp, max(pvTmp$p))

   for(m in 1:5){
      idx<- sample(1:nindv,replace=F)
      pvTmp<- scanOne(y=y,vc=oo,gdat=gdatTmp[idx,scanIdx],intcovar=NULL,minorGenoFreq=0.005)
      sigTmp.p<- rbind(sigTmp.p, max(pvTmp$p))
   }
}
write.table(sigTmp,file="data/pwrSTR41.csv",row.names=FALSE,col.names=FALSE,append=TRUE)
write.table(sigTmp.p,file="data/pwrSTR41p.csv",row.names=FALSE,col.names=FALSE,append=TRUE)

# 2) 6 generations

gmA<- genMatrix(idcfA6); gmB<- genMatrix(idcfB6)
gm<- gm.c(gmA,gmB,pedA6,pedB6)
ii<- match(newIDs,colnames(gm$AA))

sigTmp<- sigTmp.p<- NULL
for(n in 1:ntimes){
   bgeffa<- runif(length(qtlIdx),-0.15,0.15)
   bgeffd<- runif(length(qtlIdx),-0.08,0.08)
   gdatTmp<- genoSim(ped=pedR,gmap=gmap,ids=newIDs,hap=hapDat)
   yy0<- ((gdatTmp[,qtlIdx]==1) - (gdatTmp[,qtlIdx]==3))%*%bgeffa
   yy0<- yy0 + (gdatTmp[,qtlIdx]==2)%*%bgeffd
   y<- yy0 + as.matrix((gdatTmp[,2111:2112]==1) - (gdatTmp[,2111:2112]==3))%*%eff$a
   y<- y + as.matrix(gdatTmp[,2111:2112]==2)%*%eff$d
   y<- y + rnorm(nindv,sd=1.0)

   gmTmp<- genMatrix(gdatTmp[,c(snpIdx.1,snpIdx.2)])
   idx<- match(newIDs,colnames(gmTmp$AA))
      if(sum(is.na(idx))>0) stop("anything wrong?")
   TAATmp<- gmTmp$AA[idx,idx]
   TDDTmp<- gmTmp$DD[idx,idx]
   TADTmp<- gmTmp$AD[idx,idx]
   THHTmp<- gmTmp$HH[idx,idx]
   TMHTmp<- gmTmp$MH[idx,idx]
   Tov<- list(AA=TAATmp,DD=TDDTmp,AD=NULL,HH=NULL,MH=NULL,EE=diag(nrow(TAATmp)),AA2=gm$AA[ii,ii],DD2=gm$DD[ii,ii])
      Tov<- fv(Tov)
   oo<- estVC(y=y,v=Tov$v,nit=25)

   pvTmp<- scanOne(y=y,vc=oo,gdat=gdatTmp[,scanIdx],intcovar=NULL,minorGenoFreq=0.005)
   sigTmp<- rbind(sigTmp, max(pvTmp$p))

   for(m in 1:5){
      idx<- sample(1:nindv,replace=F)
      pvTmp<- scanOne(y=y,vc=oo,gdat=gdatTmp[idx,scanIdx],intcovar=NULL,minorGenoFreq=0.005)
      sigTmp.p<- rbind(sigTmp.p, max(pvTmp$p))
   }
}
write.table(sigTmp,file="data/pwrSTR42.csv",row.names=FALSE,col.names=FALSE,append=TRUE)
write.table(sigTmp.p,file="data/pwrSTR42p.csv",row.names=FALSE,col.names=FALSE,append=TRUE)

# 3) 12 generations

gmA<- genMatrix(idcfA12); gmB<- genMatrix(idcfB12)
gm<- gm.c(gmA,gmB,pedA12,pedB12)
ii<- match(newIDs,colnames(gm$AA))

sigTmp<- sigTmp.p<- NULL
for(n in 1:ntimes){
   bgeffa<- runif(length(qtlIdx),-0.15,0.15)
   bgeffd<- runif(length(qtlIdx),-0.08,0.08)
   gdatTmp<- genoSim(ped=pedR,gmap=gmap,ids=newIDs,hap=hapDat)
   yy0<- ((gdatTmp[,qtlIdx]==1) - (gdatTmp[,qtlIdx]==3))%*%bgeffa
   yy0<- yy0 + (gdatTmp[,qtlIdx]==2)%*%bgeffd
   y<- yy0 + as.matrix((gdatTmp[,2111:2112]==1) - (gdatTmp[,2111:2112]==3))%*%eff$a
   y<- y + as.matrix(gdatTmp[,2111:2112]==2)%*%eff$d
   y<- y + rnorm(nindv,sd=1.0)

   gmTmp<- genMatrix(gdatTmp[,c(snpIdx.1,snpIdx.2)])
   idx<- match(newIDs,colnames(gmTmp$AA))
      if(sum(is.na(idx))>0) stop("anything wrong?")
   TAATmp<- gmTmp$AA[idx,idx]
   TDDTmp<- gmTmp$DD[idx,idx]
   TADTmp<- gmTmp$AD[idx,idx]
   THHTmp<- gmTmp$HH[idx,idx]
   TMHTmp<- gmTmp$MH[idx,idx]
   Tov<- list(AA=TAATmp,DD=TDDTmp,AD=NULL,HH=NULL,MH=NULL,EE=diag(nrow(TAATmp)),AA2=gm$AA[ii,ii],DD2=gm$DD[ii,ii])
      Tov<- fv(Tov)
   oo<- estVC(y=y,v=Tov$v,nit=25)

   pvTmp<- scanOne(y=y,vc=oo,gdat=gdatTmp[,scanIdx],intcovar=NULL,minorGenoFreq=0.005)
   sigTmp<- rbind(sigTmp, max(pvTmp$p))

   for(m in 1:5){
      idx<- sample(1:nindv,replace=F)
      pvTmp<- scanOne(y=y,vc=oo,gdat=gdatTmp[idx,scanIdx],intcovar=NULL,minorGenoFreq=0.005)
      sigTmp.p<- rbind(sigTmp.p, max(pvTmp$p))
   }
}
write.table(sigTmp,file="data/pwrSTR43.csv",row.names=FALSE,col.names=FALSE,append=TRUE)
write.table(sigTmp.p,file="data/pwrSTR43p.csv",row.names=FALSE,col.names=FALSE,append=TRUE)

# 26) 26 generations

gmA<- genMatrix(idcfA26); gmB<- genMatrix(idcfB26)
gm<- gm.c(gmA,gmB,pedA26,pedB26)
ii<- match(newIDs,colnames(gm$AA))

sigTmp<- sigTmp.p<- NULL
for(n in 1:ntimes){
   bgeffa<- runif(length(qtlIdx),-0.15,0.15)
   bgeffd<- runif(length(qtlIdx),-0.08,0.08)
   gdatTmp<- genoSim(ped=pedR,gmap=gmap,ids=newIDs,hap=hapDat)
   yy0<- ((gdatTmp[,qtlIdx]==1) - (gdatTmp[,qtlIdx]==3))%*%bgeffa
   yy0<- yy0 + (gdatTmp[,qtlIdx]==2)%*%bgeffd
   y<- yy0 + as.matrix((gdatTmp[,2111:2112]==1) - (gdatTmp[,2111:2112]==3))%*%eff$a
   y<- y + as.matrix(gdatTmp[,2111:2112]==2)%*%eff$d
   y<- y + rnorm(nindv,sd=1.0)

   gmTmp<- genMatrix(gdatTmp[,c(snpIdx.1,snpIdx.2)])
   idx<- match(newIDs,colnames(gmTmp$AA))
      if(sum(is.na(idx))>0) stop("anything wrong?")
   TAATmp<- gmTmp$AA[idx,idx]
   TDDTmp<- gmTmp$DD[idx,idx]
   TADTmp<- gmTmp$AD[idx,idx]
   THHTmp<- gmTmp$HH[idx,idx]
   TMHTmp<- gmTmp$MH[idx,idx]
   Tov<- list(AA=TAATmp,DD=TDDTmp,AD=NULL,HH=NULL,MH=NULL,EE=diag(nrow(TAATmp)),AA2=gm$AA[ii,ii],DD2=gm$DD[ii,ii])
      Tov<- fv(Tov)
   oo<- estVC(y=y,v=Tov$v,nit=25)

   pvTmp<- scanOne(y=y,vc=oo,gdat=gdatTmp[,scanIdx],intcovar=NULL,minorGenoFreq=0.005)
   sigTmp<- rbind(sigTmp, max(pvTmp$p))

   for(m in 1:5){
      idx<- sample(1:nindv,replace=F)
      pvTmp<- scanOne(y=y,vc=oo,gdat=gdatTmp[idx,scanIdx],intcovar=NULL,minorGenoFreq=0.005)
      sigTmp.p<- rbind(sigTmp.p, max(pvTmp$p))
   }
}
write.table(sigTmp,file="data/pwrSTR44.csv",row.names=FALSE,col.names=FALSE,append=TRUE)
write.table(sigTmp.p,file="data/pwrSTR44p.csv",row.names=FALSE,col.names=FALSE,append=TRUE)

q("no")

###########
# the end #
###########
