# Supplementary material for: Practical Considerations Regarding the Use of Genotype and Pedigree Data to Model Relatedness in the Context of Genome-Wide Association Studies
Source: G3 (Bethesda). 2013 Oct 1;3(10):1861–7. doi: 10.1534/g3.113.007948 (PMC3789811; doi:10.1534/g3.113.007948)
Supplement: Supporting Information [file supp_g3.113.007948_FileS1.gz › R code and readme/readme]

To replicate simulations, proceed with the following steps
* run 'ail.R' and 'str.R' to generate a pedigree and
  derive relatedness
* run 'fdrAIL.R' (say) to replicate simulations to investigate
  type I error rates and power in the case of sparse markers
* run 'fdrSTRExt1.R' (say) to replicate simulations to
  investigate type I error rates and power in the case of
  dense markers

Enjoy!
