# Supplementary material for: Practical Considerations Regarding the Use of Genotype and Pedigree Data to Model Relatedness in the Context of Genome-Wide Association Studies
Source: G3 (Bethesda). 2013 Oct 1;3(10):1861–7. doi: 10.1534/g3.113.007948 (PMC3789811; doi:10.1534/g3.113.007948)
Supplement: Supporting Information [file supp_g3.113.007948_FileS1.gz › R code and readme/pwrSTRExt2.R]

gm.c<- function(gma,gmb,peda,pedb){
   ida<- peda$old[match(colnames(gma$AA),peda$id)]
      ida<- as.character(ida)
   idb<- pedb$old[match(colnames(gmb$AA),pedb$id)]
      idb<- as.character(idb)
   idab<- c(ida,idb)
   ib<- c(gma$ib,gmb$ib)
   AA<- matrix(0,nrow=length(ib),ncol=length(ib))
      AA[1:nrow(gma$AA),1:ncol(gma$AA)]<- gma$AA
      AA[nrow(gma$AA)+1:nrow(gmb$AA),ncol(gma$AA)+1:ncol(gmb$AA)]<- gmb$AA
      rownames(AA)<- idab; colnames(AA)<- idab
   DD<- matrix(0,nrow=length(ib),ncol=length(ib))
      DD[1:nrow(gma$DD),1:ncol(gma$DD)]<- gma$DD
      DD[nrow(gma$DD)+1:nrow(gmb$DD),ncol(gma$DD)+1:ncol(gmb$DD)]<- gmb$DD
      rownames(DD)<- idab; colnames(DD)<- idab
   AD<- matrix(0,nrow=length(ib),ncol=length(ib))
      AD[1:nrow(gma$AD),1:ncol(gma$AD)]<- gma$AD
      AD[nrow(gma$AD)+1:nrow(gmb$AD),ncol(gma$AD)+1:ncol(gmb$AD)]<- gmb$AD
      rownames(AD)<- idab; colnames(AD)<- idab
   HH<- matrix(0,nrow=length(ib),ncol=length(ib))
      HH[1:nrow(gma$HH),1:ncol(gma$HH)]<- gma$HH
      HH[nrow(gma$HH)+1:nrow(gmb$HH),ncol(gma$HH)+1:ncol(gmb$HH)]<- gmb$HH
      rownames(HH)<- idab; colnames(HH)<- idab
   MH<- matrix(0,nrow=length(ib),ncol=length(ib))
      MH[1:nrow(gma$MH),1:ncol(gma$MH)]<- gma$MH
      MH[nrow(gma$MH)+1:nrow(gmb$MH),ncol(gma$MH)+1:ncol(gmb$MH)]<- gmb$MH
      rownames(MH)<- idab; colnames(MH)<- idab

   list(ib=ib, AA=AA, DD=DD, AD=AD, HH=HH, MH=MH)
}
gmap.f<- function(gmap.poly,chrlen=200,nmark=50){
   gmap<- data.frame(chr=rep(1:10,rep(nmark+1,10)),
                     dist=rep(0:nmark,10)*chrlen/nmark)
      gmap<- rbind(gmap,
            data.frame(chr = rep(11:15,rep(100+1,5)),
                      dist = rep(0:100,5)*2)
         )
      gmap$poly<- FALSE
   gmap<- rbind(gmap.poly,gmap)
      gmap<- gmap[order(gmap$chr,gmap$dist),]
   gmap<- data.frame(snp = paste("m",1:nrow(gmap),sep=""),
                     chr = gmap$chr,
                     dist = gmap$dist,
                     poly = gmap$poly)
   gmap
}

library(QTLRel)
library(multicore)
load("idcfSTR.rda")

set.seed(-789510462)
chrLen<- 200
gmap.poly<- NULL
for(i in 1:10){
   gmap.poly<- rbind(gmap.poly,
          data.frame(chr=rep(i,50),dist=round(runif(50,0,chrLen),3))
      )
}
gmap.poly<- rbind(gmap.poly,
      data.frame(chr=11,dist=102+2/3) # round(runif(1,0,chrLen),3)
   )
gmap.poly$poly<- TRUE

pedigree<- rbind(pedA, pedB)
newIDs<- pedigree$id[pedigree$gen==26]
eff<- data.frame(a=0.5,d=0.2)
pedR<- pedRecode(pedigree)

gmA<- genMatrix(idcfA3); gmB<- genMatrix(idcfB3)
gm3<- gm.c(gmA,gmB,pedA3,pedB3)
ii3<- match(newIDs,colnames(gm3$AA))

gmA<- genMatrix(idcfA26); gmB<- genMatrix(idcfB26)
gm26<- gm.c(gmA,gmB,pedA26,pedB26)
ii26<- match(newIDs,colnames(gm26$AA))

nindv<- length(newIDs)
ntimes<- 50

.savedObj<- ls()
rm(.Random.seed)

#########
# start #
#########

# 1) dist: 100/25 cM
gmap<- gmap.f(gmap.poly,chrlen=chrLen,nmark=50)
hapDat<- matrix(NA,nrow=4,ncol=2*nrow(gmap))
   for(n in 1:4) hapDat[n,]<- (n-1)%%2+1
qtlIdx<- gmap$poly & (gmap$chr < 11)
snpIdx<- (!gmap$poly) & (gmap$chr < 11)
scanIdx<- (!gmap$poly) & (gmap$chr > 10)
effIdx<- gmap$poly & (gmap$chr > 10)
sigTmp1<- sigTmp1.p<- 
   sigTmp2<- sigTmp2.p<- 
   sigTmp3<- sigTmp3.p<- 
   sigTmp4<- sigTmp4.p<- NULL
for(n in 1:ntimes){cat(".")
   bgeffa<- runif(sum(qtlIdx),-0.15,0.15)
   bgeffd<- runif(sum(qtlIdx),-0.08,0.08)
   gdatTmp<- genoSim(ped=pedR,gmap=gmap,ids=newIDs,hap=hapDat)
   yy0<- ((gdatTmp[,qtlIdx]==1) - (gdatTmp[,qtlIdx]==3))%*%bgeffa + 
          (gdatTmp[,qtlIdx]==2)%*%bgeffd
   yy1<- as.matrix((gdatTmp[,effIdx]==1) - (gdatTmp[,effIdx]==3))%*%eff$a +
         as.matrix(gdatTmp[,effIdx]==2)%*%eff$d
    y<- yy0 + yy1 + rnorm(nindv,sd=0.8^2)

   gmTmp<- genMatrix(gdatTmp[,snpIdx])
   idx<- match(newIDs,colnames(gmTmp$AA))
      if(sum(is.na(idx))>0) stop("anything wrong?")
   TAATmp<- gmTmp$AA[idx,idx]
   TDDTmp<- gmTmp$DD[idx,idx]
   TADTmp<- gmTmp$AD[idx,idx]
   THHTmp<- gmTmp$HH[idx,idx]
   TMHTmp<- gmTmp$MH[idx,idx]
   # no polygenic control
   oo1<- NULL
   pvTmp<- scanOne(y=y,vc=oo1,gdat=gdatTmp[,scanIdx],intcovar=NULL,minorGenoFreq=0.0)
   sigTmp1<- rbind(sigTmp1, max(pvTmp$p))
   # using markers
   Tov<- list(AA=TAATmp,DD=TDDTmp,AD=NULL,HH=NULL,MH=NULL,EE=diag(nrow(TAATmp)))
      Tov<- fv(Tov)
   oo2<- estVC(y=y,v=Tov$v,nit=25)
   pvTmp<- scanOne(y=y,vc=oo2,gdat=gdatTmp[,scanIdx],intcovar=NULL,minorGenoFreq=0.0)
   sigTmp2<- rbind(sigTmp2, max(pvTmp$p))
   # using all pedigree
   Tov<- list(AA=gm26$AA[ii26,ii26],DD=gm26$DD[ii26,ii26],AD=NULL,HH=NULL,MH=NULL,EE=diag(nrow(TAATmp)))
      Tov<- fv(Tov)
   oo3<- estVC(y=y,v=Tov$v,nit=25)
   pvTmp<- scanOne(y=y,vc=oo3,gdat=gdatTmp[,scanIdx],intcovar=NULL,minorGenoFreq=0.0)
   sigTmp3<- rbind(sigTmp3, max(pvTmp$p))
   # using both markers and pedigree of last 3 generations
   Tov<- list(AA=TAATmp,DD=TDDTmp,AD=NULL,HH=NULL,MH=NULL,EE=diag(nrow(TAATmp)),AA2=gm3$AA[ii3,ii3],DD2=gm3$DD[ii3,ii3])
      Tov<- fv(Tov)
   oo4<- estVC(y=y,v=Tov$v,nit=25)
   pvTmp<- scanOne(y=y,vc=oo4,gdat=gdatTmp[,scanIdx],intcovar=NULL,minorGenoFreq=0.0)
   sigTmp4<- rbind(sigTmp4, max(pvTmp$p))

   for(m in 1:5){
      idx<- sample(1:nindv,replace=F)
      pvTmp<- scanOne(y=y,vc=oo1,gdat=gdatTmp[idx,scanIdx],intcovar=NULL,minorGenoFreq=0.0)
      sigTmp1.p<- rbind(sigTmp1.p, max(pvTmp$p))
      pvTmp<- scanOne(y=y,vc=oo2,gdat=gdatTmp[idx,scanIdx],intcovar=NULL,minorGenoFreq=0.0)
      sigTmp2.p<- rbind(sigTmp2.p, max(pvTmp$p))
      pvTmp<- scanOne(y=y,vc=oo3,gdat=gdatTmp[idx,scanIdx],intcovar=NULL,minorGenoFreq=0.0)
      sigTmp3.p<- rbind(sigTmp3.p, max(pvTmp$p))
      pvTmp<- scanOne(y=y,vc=oo4,gdat=gdatTmp[idx,scanIdx],intcovar=NULL,minorGenoFreq=0.0)
      sigTmp4.p<- rbind(sigTmp4.p, max(pvTmp$p))
   }
}
write.table(sigTmp1,file="data/pwrSTRExt11-2.csv",row.names=FALSE,col.names=FALSE,append=TRUE)
write.table(sigTmp1.p,file="data/pwrSTRExt11p-2.csv",row.names=FALSE,col.names=FALSE,append=TRUE)
write.table(sigTmp2,file="data/pwrSTRExt12-2.csv",row.names=FALSE,col.names=FALSE,append=TRUE)
write.table(sigTmp2.p,file="data/pwrSTRExt12p-2.csv",row.names=FALSE,col.names=FALSE,append=TRUE)
write.table(sigTmp3,file="data/pwrSTRExt13-2.csv",row.names=FALSE,col.names=FALSE,append=TRUE)
write.table(sigTmp3.p,file="data/pwrSTRExt13p-2.csv",row.names=FALSE,col.names=FALSE,append=TRUE)
write.table(sigTmp4,file="data/pwrSTRExt14-2.csv",row.names=FALSE,col.names=FALSE,append=TRUE)
write.table(sigTmp4.p,file="data/pwrSTRExt14p-2.csv",row.names=FALSE,col.names=FALSE,append=TRUE)

# 2) dist: 100/50 cM
gmap<- gmap.f(gmap.poly,chrlen=chrLen,nmark=100)
hapDat<- matrix(NA,nrow=4,ncol=2*nrow(gmap))
   for(n in 1:4) hapDat[n,]<- (n-1)%%2+1
qtlIdx<- gmap$poly & (gmap$chr < 11)
snpIdx<- (!gmap$poly) & (gmap$chr < 11)
scanIdx<- (!gmap$poly) & (gmap$chr > 10)
effIdx<- gmap$poly & (gmap$chr > 10)
sigTmp1<- sigTmp1.p<- 
   sigTmp2<- sigTmp2.p<- 
   sigTmp3<- sigTmp3.p<- 
   sigTmp4<- sigTmp4.p<- NULL
for(n in 1:ntimes){cat(".")
   bgeffa<- runif(sum(qtlIdx),-0.15,0.15)
   bgeffd<- runif(sum(qtlIdx),-0.08,0.08)
   gdatTmp<- genoSim(ped=pedR,gmap=gmap,ids=newIDs,hap=hapDat)
   yy0<- ((gdatTmp[,qtlIdx]==1) - (gdatTmp[,qtlIdx]==3))%*%bgeffa + 
          (gdatTmp[,qtlIdx]==2)%*%bgeffd
   yy1<- as.matrix((gdatTmp[,effIdx]==1) - (gdatTmp[,effIdx]==3))%*%eff$a +
         as.matrix(gdatTmp[,effIdx]==2)%*%eff$d
    y<- yy0 + yy1 + rnorm(nindv,sd=0.8^2)

   gmTmp<- genMatrix(gdatTmp[,snpIdx])
   idx<- match(newIDs,colnames(gmTmp$AA))
      if(sum(is.na(idx))>0) stop("anything wrong?")
   TAATmp<- gmTmp$AA[idx,idx]
   TDDTmp<- gmTmp$DD[idx,idx]
   TADTmp<- gmTmp$AD[idx,idx]
   THHTmp<- gmTmp$HH[idx,idx]
   TMHTmp<- gmTmp$MH[idx,idx]
   # no polygenic control
   oo1<- NULL
   pvTmp<- scanOne(y=y,vc=oo1,gdat=gdatTmp[,scanIdx],intcovar=NULL,minorGenoFreq=0.0)
   sigTmp1<- rbind(sigTmp1, max(pvTmp$p))
   # using markers
   Tov<- list(AA=TAATmp,DD=TDDTmp,AD=NULL,HH=NULL,MH=NULL,EE=diag(nrow(TAATmp)))
      Tov<- fv(Tov)
   oo2<- estVC(y=y,v=Tov$v,nit=25)
   pvTmp<- scanOne(y=y,vc=oo2,gdat=gdatTmp[,scanIdx],intcovar=NULL,minorGenoFreq=0.0)
   sigTmp2<- rbind(sigTmp2, max(pvTmp$p))
   # using all pedigree
   Tov<- list(AA=gm26$AA[ii26,ii26],DD=gm26$DD[ii26,ii26],AD=NULL,HH=NULL,MH=NULL,EE=diag(nrow(TAATmp)))
      Tov<- fv(Tov)
   oo3<- estVC(y=y,v=Tov$v,nit=25)
   pvTmp<- scanOne(y=y,vc=oo3,gdat=gdatTmp[,scanIdx],intcovar=NULL,minorGenoFreq=0.0)
   sigTmp3<- rbind(sigTmp3, max(pvTmp$p))
   # using both markers and pedigree of last 3 generations
   Tov<- list(AA=TAATmp,DD=TDDTmp,AD=NULL,HH=NULL,MH=NULL,EE=diag(nrow(TAATmp)),AA2=gm3$AA[ii3,ii3],DD2=gm3$DD[ii3,ii3])
      Tov<- fv(Tov)
   oo4<- estVC(y=y,v=Tov$v,nit=25)
   pvTmp<- scanOne(y=y,vc=oo4,gdat=gdatTmp[,scanIdx],intcovar=NULL,minorGenoFreq=0.0)
   sigTmp4<- rbind(sigTmp4, max(pvTmp$p))

   for(m in 1:5){
      idx<- sample(1:nindv,replace=F)
      pvTmp<- scanOne(y=y,vc=oo1,gdat=gdatTmp[idx,scanIdx],intcovar=NULL,minorGenoFreq=0.0)
      sigTmp1.p<- rbind(sigTmp1.p, max(pvTmp$p))
      pvTmp<- scanOne(y=y,vc=oo2,gdat=gdatTmp[idx,scanIdx],intcovar=NULL,minorGenoFreq=0.0)
      sigTmp2.p<- rbind(sigTmp2.p, max(pvTmp$p))
      pvTmp<- scanOne(y=y,vc=oo3,gdat=gdatTmp[idx,scanIdx],intcovar=NULL,minorGenoFreq=0.0)
      sigTmp3.p<- rbind(sigTmp3.p, max(pvTmp$p))
      pvTmp<- scanOne(y=y,vc=oo4,gdat=gdatTmp[idx,scanIdx],intcovar=NULL,minorGenoFreq=0.0)
      sigTmp4.p<- rbind(sigTmp4.p, max(pvTmp$p))
   }
}
write.table(sigTmp1,file="data/pwrSTRExt21-2.csv",row.names=FALSE,col.names=FALSE,append=TRUE)
write.table(sigTmp1.p,file="data/pwrSTRExt21p-2.csv",row.names=FALSE,col.names=FALSE,append=TRUE)
write.table(sigTmp2,file="data/pwrSTRExt22-2.csv",row.names=FALSE,col.names=FALSE,append=TRUE)
write.table(sigTmp2.p,file="data/pwrSTRExt22p-2.csv",row.names=FALSE,col.names=FALSE,append=TRUE)
write.table(sigTmp3,file="data/pwrSTRExt23-2.csv",row.names=FALSE,col.names=FALSE,append=TRUE)
write.table(sigTmp3.p,file="data/pwrSTRExt23p-2.csv",row.names=FALSE,col.names=FALSE,append=TRUE)
write.table(sigTmp4,file="data/pwrSTRExt24-2.csv",row.names=FALSE,col.names=FALSE,append=TRUE)
write.table(sigTmp4.p,file="data/pwrSTRExt24p-2.csv",row.names=FALSE,col.names=FALSE,append=TRUE)

# 3) dist: 100/100 cM
gmap<- gmap.f(gmap.poly,chrlen=chrLen,nmark=200)
hapDat<- matrix(NA,nrow=4,ncol=2*nrow(gmap))
   for(n in 1:4) hapDat[n,]<- (n-1)%%2+1
qtlIdx<- gmap$poly & (gmap$chr < 11)
snpIdx<- (!gmap$poly) & (gmap$chr < 11)
scanIdx<- (!gmap$poly) & (gmap$chr > 10)
effIdx<- gmap$poly & (gmap$chr > 10)
sigTmp1<- sigTmp1.p<- 
   sigTmp2<- sigTmp2.p<- 
   sigTmp3<- sigTmp3.p<- 
   sigTmp4<- sigTmp4.p<- NULL
for(n in 1:ntimes){cat(".")
   bgeffa<- runif(sum(qtlIdx),-0.15,0.15)
   bgeffd<- runif(sum(qtlIdx),-0.08,0.08)
   gdatTmp<- genoSim(ped=pedR,gmap=gmap,ids=newIDs,hap=hapDat)
   yy0<- ((gdatTmp[,qtlIdx]==1) - (gdatTmp[,qtlIdx]==3))%*%bgeffa + 
          (gdatTmp[,qtlIdx]==2)%*%bgeffd
   yy1<- as.matrix((gdatTmp[,effIdx]==1) - (gdatTmp[,effIdx]==3))%*%eff$a +
         as.matrix(gdatTmp[,effIdx]==2)%*%eff$d
    y<- yy0 + yy1 + rnorm(nindv,sd=0.8^2)

   gmTmp<- genMatrix(gdatTmp[,snpIdx])
   idx<- match(newIDs,colnames(gmTmp$AA))
      if(sum(is.na(idx))>0) stop("anything wrong?")
   TAATmp<- gmTmp$AA[idx,idx]
   TDDTmp<- gmTmp$DD[idx,idx]
   TADTmp<- gmTmp$AD[idx,idx]
   THHTmp<- gmTmp$HH[idx,idx]
   TMHTmp<- gmTmp$MH[idx,idx]
   # no polygenic control
   oo1<- NULL
   pvTmp<- scanOne(y=y,vc=oo1,gdat=gdatTmp[,scanIdx],intcovar=NULL,minorGenoFreq=0.0)
   sigTmp1<- rbind(sigTmp1, max(pvTmp$p))
   # using markers
   Tov<- list(AA=TAATmp,DD=TDDTmp,AD=NULL,HH=NULL,MH=NULL,EE=diag(nrow(TAATmp)))
      Tov<- fv(Tov)
   oo2<- estVC(y=y,v=Tov$v,nit=25)
   pvTmp<- scanOne(y=y,vc=oo2,gdat=gdatTmp[,scanIdx],intcovar=NULL,minorGenoFreq=0.0)
   sigTmp2<- rbind(sigTmp2, max(pvTmp$p))
   # using all pedigree
   Tov<- list(AA=gm26$AA[ii26,ii26],DD=gm26$DD[ii26,ii26],AD=NULL,HH=NULL,MH=NULL,EE=diag(nrow(TAATmp)))
      Tov<- fv(Tov)
   oo3<- estVC(y=y,v=Tov$v,nit=25)
   pvTmp<- scanOne(y=y,vc=oo3,gdat=gdatTmp[,scanIdx],intcovar=NULL,minorGenoFreq=0.0)
   sigTmp3<- rbind(sigTmp3, max(pvTmp$p))
   # using both markers and pedigree of last 3 generations
   Tov<- list(AA=TAATmp,DD=TDDTmp,AD=NULL,HH=NULL,MH=NULL,EE=diag(nrow(TAATmp)),AA2=gm3$AA[ii3,ii3],DD2=gm3$DD[ii3,ii3])
      Tov<- fv(Tov)
   oo4<- estVC(y=y,v=Tov$v,nit=25)
   pvTmp<- scanOne(y=y,vc=oo4,gdat=gdatTmp[,scanIdx],intcovar=NULL,minorGenoFreq=0.0)
   sigTmp4<- rbind(sigTmp4, max(pvTmp$p))

   for(m in 1:5){
      idx<- sample(1:nindv,replace=F)
      pvTmp<- scanOne(y=y,vc=oo1,gdat=gdatTmp[idx,scanIdx],intcovar=NULL,minorGenoFreq=0.0)
      sigTmp1.p<- rbind(sigTmp1.p, max(pvTmp$p))
      pvTmp<- scanOne(y=y,vc=oo2,gdat=gdatTmp[idx,scanIdx],intcovar=NULL,minorGenoFreq=0.0)
      sigTmp2.p<- rbind(sigTmp2.p, max(pvTmp$p))
      pvTmp<- scanOne(y=y,vc=oo3,gdat=gdatTmp[idx,scanIdx],intcovar=NULL,minorGenoFreq=0.0)
      sigTmp3.p<- rbind(sigTmp3.p, max(pvTmp$p))
      pvTmp<- scanOne(y=y,vc=oo4,gdat=gdatTmp[idx,scanIdx],intcovar=NULL,minorGenoFreq=0.0)
      sigTmp4.p<- rbind(sigTmp4.p, max(pvTmp$p))
   }
}
write.table(sigTmp1,file="data/pwrSTRExt31-2.csv",row.names=FALSE,col.names=FALSE,append=TRUE)
write.table(sigTmp1.p,file="data/pwrSTRExt31p-2.csv",row.names=FALSE,col.names=FALSE,append=TRUE)
write.table(sigTmp2,file="data/pwrSTRExt32-2.csv",row.names=FALSE,col.names=FALSE,append=TRUE)
write.table(sigTmp2.p,file="data/pwrSTRExt32p-2.csv",row.names=FALSE,col.names=FALSE,append=TRUE)
write.table(sigTmp3,file="data/pwrSTRExt33-2.csv",row.names=FALSE,col.names=FALSE,append=TRUE)
write.table(sigTmp3.p,file="data/pwrSTRExt33p-2.csv",row.names=FALSE,col.names=FALSE,append=TRUE)
write.table(sigTmp4,file="data/pwrSTRExt34-2.csv",row.names=FALSE,col.names=FALSE,append=TRUE)
write.table(sigTmp4.p,file="data/pwrSTRExt34p-2.csv",row.names=FALSE,col.names=FALSE,append=TRUE)

# 4) dist: 100/200 cM
gmap<- gmap.f(gmap.poly,chrlen=chrLen,nmark=400)
hapDat<- matrix(NA,nrow=4,ncol=2*nrow(gmap))
   for(n in 1:4) hapDat[n,]<- (n-1)%%2+1
qtlIdx<- gmap$poly & (gmap$chr < 11)
snpIdx<- (!gmap$poly) & (gmap$chr < 11)
scanIdx<- (!gmap$poly) & (gmap$chr > 10)
effIdx<- gmap$poly & (gmap$chr > 10)
sigTmp1<- sigTmp1.p<- 
   sigTmp2<- sigTmp2.p<- 
   sigTmp3<- sigTmp3.p<- 
   sigTmp4<- sigTmp4.p<- NULL
for(n in 1:ntimes){cat(".")
   bgeffa<- runif(sum(qtlIdx),-0.15,0.15)
   bgeffd<- runif(sum(qtlIdx),-0.08,0.08)
   gdatTmp<- genoSim(ped=pedR,gmap=gmap,ids=newIDs,hap=hapDat)
   yy0<- ((gdatTmp[,qtlIdx]==1) - (gdatTmp[,qtlIdx]==3))%*%bgeffa + 
          (gdatTmp[,qtlIdx]==2)%*%bgeffd
   yy1<- as.matrix((gdatTmp[,effIdx]==1) - (gdatTmp[,effIdx]==3))%*%eff$a +
         as.matrix(gdatTmp[,effIdx]==2)%*%eff$d
    y<- yy0 + yy1 + rnorm(nindv,sd=0.8^2)

   gmTmp<- genMatrix(gdatTmp[,snpIdx])
   idx<- match(newIDs,colnames(gmTmp$AA))
      if(sum(is.na(idx))>0) stop("anything wrong?")
   TAATmp<- gmTmp$AA[idx,idx]
   TDDTmp<- gmTmp$DD[idx,idx]
   TADTmp<- gmTmp$AD[idx,idx]
   THHTmp<- gmTmp$HH[idx,idx]
   TMHTmp<- gmTmp$MH[idx,idx]
   # no polygenic control
   oo1<- NULL
   pvTmp<- scanOne(y=y,vc=oo1,gdat=gdatTmp[,scanIdx],intcovar=NULL,minorGenoFreq=0.0)
   sigTmp1<- rbind(sigTmp1, max(pvTmp$p))
   # using markers
   Tov<- list(AA=TAATmp,DD=TDDTmp,AD=NULL,HH=NULL,MH=NULL,EE=diag(nrow(TAATmp)))
      Tov<- fv(Tov)
   oo2<- estVC(y=y,v=Tov$v,nit=25)
   pvTmp<- scanOne(y=y,vc=oo2,gdat=gdatTmp[,scanIdx],intcovar=NULL,minorGenoFreq=0.0)
   sigTmp2<- rbind(sigTmp2, max(pvTmp$p))
   # using all pedigree
   Tov<- list(AA=gm26$AA[ii26,ii26],DD=gm26$DD[ii26,ii26],AD=NULL,HH=NULL,MH=NULL,EE=diag(nrow(TAATmp)))
      Tov<- fv(Tov)
   oo3<- estVC(y=y,v=Tov$v,nit=25)
   pvTmp<- scanOne(y=y,vc=oo3,gdat=gdatTmp[,scanIdx],intcovar=NULL,minorGenoFreq=0.0)
   sigTmp3<- rbind(sigTmp3, max(pvTmp$p))
   # using both markers and pedigree of last 3 generations
   Tov<- list(AA=TAATmp,DD=TDDTmp,AD=NULL,HH=NULL,MH=NULL,EE=diag(nrow(TAATmp)),AA2=gm3$AA[ii3,ii3],DD2=gm3$DD[ii3,ii3])
      Tov<- fv(Tov)
   oo4<- estVC(y=y,v=Tov$v,nit=25)
   pvTmp<- scanOne(y=y,vc=oo4,gdat=gdatTmp[,scanIdx],intcovar=NULL,minorGenoFreq=0.0)
   sigTmp4<- rbind(sigTmp4, max(pvTmp$p))

   for(m in 1:5){
      idx<- sample(1:nindv,replace=F)
      pvTmp<- scanOne(y=y,vc=oo1,gdat=gdatTmp[idx,scanIdx],intcovar=NULL,minorGenoFreq=0.0)
      sigTmp1.p<- rbind(sigTmp1.p, max(pvTmp$p))
      pvTmp<- scanOne(y=y,vc=oo2,gdat=gdatTmp[idx,scanIdx],intcovar=NULL,minorGenoFreq=0.0)
      sigTmp2.p<- rbind(sigTmp2.p, max(pvTmp$p))
      pvTmp<- scanOne(y=y,vc=oo3,gdat=gdatTmp[idx,scanIdx],intcovar=NULL,minorGenoFreq=0.0)
      sigTmp3.p<- rbind(sigTmp3.p, max(pvTmp$p))
      pvTmp<- scanOne(y=y,vc=oo4,gdat=gdatTmp[idx,scanIdx],intcovar=NULL,minorGenoFreq=0.0)
      sigTmp4.p<- rbind(sigTmp4.p, max(pvTmp$p))
   }
}
write.table(sigTmp1,file="data/pwrSTRExt41-2.csv",row.names=FALSE,col.names=FALSE,append=TRUE)
write.table(sigTmp1.p,file="data/pwrSTRExt41p-2.csv",row.names=FALSE,col.names=FALSE,append=TRUE)
write.table(sigTmp2,file="data/pwrSTRExt42-2.csv",row.names=FALSE,col.names=FALSE,append=TRUE)
write.table(sigTmp2.p,file="data/pwrSTRExt42p-2.csv",row.names=FALSE,col.names=FALSE,append=TRUE)
write.table(sigTmp3,file="data/pwrSTRExt43-2.csv",row.names=FALSE,col.names=FALSE,append=TRUE)
write.table(sigTmp3.p,file="data/pwrSTRExt43p-2.csv",row.names=FALSE,col.names=FALSE,append=TRUE)
write.table(sigTmp4,file="data/pwrSTRExt44-2.csv",row.names=FALSE,col.names=FALSE,append=TRUE)
write.table(sigTmp4.p,file="data/pwrSTRExt44p-2.csv",row.names=FALSE,col.names=FALSE,append=TRUE)

# 5) dist: 100/400 cM
gmap<- gmap.f(gmap.poly,chrlen=chrLen,nmark=800)
hapDat<- matrix(NA,nrow=4,ncol=2*nrow(gmap))
   for(n in 1:4) hapDat[n,]<- (n-1)%%2+1
qtlIdx<- gmap$poly & (gmap$chr < 11)
snpIdx<- (!gmap$poly) & (gmap$chr < 11)
scanIdx<- (!gmap$poly) & (gmap$chr > 10)
effIdx<- gmap$poly & (gmap$chr > 10)
sigTmp1<- sigTmp1.p<- 
   sigTmp2<- sigTmp2.p<- 
   sigTmp3<- sigTmp3.p<- 
   sigTmp4<- sigTmp4.p<- NULL
for(n in 1:ntimes){cat(".")
   bgeffa<- runif(sum(qtlIdx),-0.15,0.15)
   bgeffd<- runif(sum(qtlIdx),-0.08,0.08)
   gdatTmp<- genoSim(ped=pedR,gmap=gmap,ids=newIDs,hap=hapDat)
   yy0<- ((gdatTmp[,qtlIdx]==1) - (gdatTmp[,qtlIdx]==3))%*%bgeffa + 
          (gdatTmp[,qtlIdx]==2)%*%bgeffd
   yy1<- as.matrix((gdatTmp[,effIdx]==1) - (gdatTmp[,effIdx]==3))%*%eff$a +
         as.matrix(gdatTmp[,effIdx]==2)%*%eff$d
    y<- yy0 + yy1 + rnorm(nindv,sd=0.8^2)

   gmTmp<- genMatrix(gdatTmp[,snpIdx])
   idx<- match(newIDs,colnames(gmTmp$AA))
      if(sum(is.na(idx))>0) stop("anything wrong?")
   TAATmp<- gmTmp$AA[idx,idx]
   TDDTmp<- gmTmp$DD[idx,idx]
   TADTmp<- gmTmp$AD[idx,idx]
   THHTmp<- gmTmp$HH[idx,idx]
   TMHTmp<- gmTmp$MH[idx,idx]
   # no polygenic control
   oo1<- NULL
   pvTmp<- scanOne(y=y,vc=oo1,gdat=gdatTmp[,scanIdx],intcovar=NULL,minorGenoFreq=0.0)
   sigTmp1<- rbind(sigTmp1, max(pvTmp$p))
   # using markers
   Tov<- list(AA=TAATmp,DD=TDDTmp,AD=NULL,HH=NULL,MH=NULL,EE=diag(nrow(TAATmp)))
      Tov<- fv(Tov)
   oo2<- estVC(y=y,v=Tov$v,nit=25)
   pvTmp<- scanOne(y=y,vc=oo2,gdat=gdatTmp[,scanIdx],intcovar=NULL,minorGenoFreq=0.0)
   sigTmp2<- rbind(sigTmp2, max(pvTmp$p))
   # using all pedigree
   Tov<- list(AA=gm26$AA[ii26,ii26],DD=gm26$DD[ii26,ii26],AD=NULL,HH=NULL,MH=NULL,EE=diag(nrow(TAATmp)))
      Tov<- fv(Tov)
   oo3<- estVC(y=y,v=Tov$v,nit=25)
   pvTmp<- scanOne(y=y,vc=oo3,gdat=gdatTmp[,scanIdx],intcovar=NULL,minorGenoFreq=0.0)
   sigTmp3<- rbind(sigTmp3, max(pvTmp$p))
   # using both markers and pedigree of last 3 generations
   Tov<- list(AA=TAATmp,DD=TDDTmp,AD=NULL,HH=NULL,MH=NULL,EE=diag(nrow(TAATmp)),AA2=gm3$AA[ii3,ii3],DD2=gm3$DD[ii3,ii3])
      Tov<- fv(Tov)
   oo4<- estVC(y=y,v=Tov$v,nit=25)
   pvTmp<- scanOne(y=y,vc=oo4,gdat=gdatTmp[,scanIdx],intcovar=NULL,minorGenoFreq=0.0)
   sigTmp4<- rbind(sigTmp4, max(pvTmp$p))

   for(m in 1:5){
      idx<- sample(1:nindv,replace=F)
      pvTmp<- scanOne(y=y,vc=oo1,gdat=gdatTmp[idx,scanIdx],intcovar=NULL,minorGenoFreq=0.0)
      sigTmp1.p<- rbind(sigTmp1.p, max(pvTmp$p))
      pvTmp<- scanOne(y=y,vc=oo2,gdat=gdatTmp[idx,scanIdx],intcovar=NULL,minorGenoFreq=0.0)
      sigTmp2.p<- rbind(sigTmp2.p, max(pvTmp$p))
      pvTmp<- scanOne(y=y,vc=oo3,gdat=gdatTmp[idx,scanIdx],intcovar=NULL,minorGenoFreq=0.0)
      sigTmp3.p<- rbind(sigTmp3.p, max(pvTmp$p))
      pvTmp<- scanOne(y=y,vc=oo4,gdat=gdatTmp[idx,scanIdx],intcovar=NULL,minorGenoFreq=0.0)
      sigTmp4.p<- rbind(sigTmp4.p, max(pvTmp$p))
   }
}
write.table(sigTmp1,file="data/pwrSTRExt51-2.csv",row.names=FALSE,col.names=FALSE,append=TRUE)
write.table(sigTmp1.p,file="data/pwrSTRExt51p-2.csv",row.names=FALSE,col.names=FALSE,append=TRUE)
write.table(sigTmp2,file="data/pwrSTRExt52-2.csv",row.names=FALSE,col.names=FALSE,append=TRUE)
write.table(sigTmp2.p,file="data/pwrSTRExt52p-2.csv",row.names=FALSE,col.names=FALSE,append=TRUE)
write.table(sigTmp3,file="data/pwrSTRExt53-2.csv",row.names=FALSE,col.names=FALSE,append=TRUE)
write.table(sigTmp3.p,file="data/pwrSTRExt53p-2.csv",row.names=FALSE,col.names=FALSE,append=TRUE)
write.table(sigTmp4,file="data/pwrSTRExt54-2.csv",row.names=FALSE,col.names=FALSE,append=TRUE)
write.table(sigTmp4.p,file="data/pwrSTRExt54p-2.csv",row.names=FALSE,col.names=FALSE,append=TRUE)

# 6) dist: 100/800 cM
gmap<- gmap.f(gmap.poly,chrlen=chrLen,nmark=1600)
hapDat<- matrix(NA,nrow=4,ncol=2*nrow(gmap))
   for(n in 1:4) hapDat[n,]<- (n-1)%%2+1
qtlIdx<- gmap$poly & (gmap$chr < 11)
snpIdx<- (!gmap$poly) & (gmap$chr < 11)
scanIdx<- (!gmap$poly) & (gmap$chr > 10)
effIdx<- gmap$poly & (gmap$chr > 10)
sigTmp1<- sigTmp1.p<- 
   sigTmp2<- sigTmp2.p<- 
   sigTmp3<- sigTmp3.p<- 
   sigTmp4<- sigTmp4.p<- NULL
for(n in 1:ntimes){cat(".")
   bgeffa<- runif(sum(qtlIdx),-0.15,0.15)
   bgeffd<- runif(sum(qtlIdx),-0.08,0.08)
   gdatTmp<- genoSim(ped=pedR,gmap=gmap,ids=newIDs,hap=hapDat)
   yy0<- ((gdatTmp[,qtlIdx]==1) - (gdatTmp[,qtlIdx]==3))%*%bgeffa + 
          (gdatTmp[,qtlIdx]==2)%*%bgeffd
   yy1<- as.matrix((gdatTmp[,effIdx]==1) - (gdatTmp[,effIdx]==3))%*%eff$a +
         as.matrix(gdatTmp[,effIdx]==2)%*%eff$d
    y<- yy0 + yy1 + rnorm(nindv,sd=0.8^2)

   gmTmp<- genMatrix(gdatTmp[,snpIdx])
   idx<- match(newIDs,colnames(gmTmp$AA))
      if(sum(is.na(idx))>0) stop("anything wrong?")
   TAATmp<- gmTmp$AA[idx,idx]
   TDDTmp<- gmTmp$DD[idx,idx]
   TADTmp<- gmTmp$AD[idx,idx]
   THHTmp<- gmTmp$HH[idx,idx]
   TMHTmp<- gmTmp$MH[idx,idx]
   # no polygenic control
   oo1<- NULL
   pvTmp<- scanOne(y=y,vc=oo1,gdat=gdatTmp[,scanIdx],intcovar=NULL,minorGenoFreq=0.0)
   sigTmp1<- rbind(sigTmp1, max(pvTmp$p))
   # using markers
   Tov<- list(AA=TAATmp,DD=TDDTmp,AD=NULL,HH=NULL,MH=NULL,EE=diag(nrow(TAATmp)))
      Tov<- fv(Tov)
   oo2<- estVC(y=y,v=Tov$v,nit=25)
   pvTmp<- scanOne(y=y,vc=oo2,gdat=gdatTmp[,scanIdx],intcovar=NULL,minorGenoFreq=0.0)
   sigTmp2<- rbind(sigTmp2, max(pvTmp$p))
   # using all pedigree
   Tov<- list(AA=gm26$AA[ii26,ii26],DD=gm26$DD[ii26,ii26],AD=NULL,HH=NULL,MH=NULL,EE=diag(nrow(TAATmp)))
      Tov<- fv(Tov)
   oo3<- estVC(y=y,v=Tov$v,nit=25)
   pvTmp<- scanOne(y=y,vc=oo3,gdat=gdatTmp[,scanIdx],intcovar=NULL,minorGenoFreq=0.0)
   sigTmp3<- rbind(sigTmp3, max(pvTmp$p))
   # using both markers and pedigree of last 3 generations
   Tov<- list(AA=TAATmp,DD=TDDTmp,AD=NULL,HH=NULL,MH=NULL,EE=diag(nrow(TAATmp)),AA2=gm3$AA[ii3,ii3],DD2=gm3$DD[ii3,ii3])
      Tov<- fv(Tov)
   oo4<- estVC(y=y,v=Tov$v,nit=25)
   pvTmp<- scanOne(y=y,vc=oo4,gdat=gdatTmp[,scanIdx],intcovar=NULL,minorGenoFreq=0.0)
   sigTmp4<- rbind(sigTmp4, max(pvTmp$p))

   for(m in 1:5){
      idx<- sample(1:nindv,replace=F)
      pvTmp<- scanOne(y=y,vc=oo1,gdat=gdatTmp[idx,scanIdx],intcovar=NULL,minorGenoFreq=0.0)
      sigTmp1.p<- rbind(sigTmp1.p, max(pvTmp$p))
      pvTmp<- scanOne(y=y,vc=oo2,gdat=gdatTmp[idx,scanIdx],intcovar=NULL,minorGenoFreq=0.0)
      sigTmp2.p<- rbind(sigTmp2.p, max(pvTmp$p))
      pvTmp<- scanOne(y=y,vc=oo3,gdat=gdatTmp[idx,scanIdx],intcovar=NULL,minorGenoFreq=0.0)
      sigTmp3.p<- rbind(sigTmp3.p, max(pvTmp$p))
      pvTmp<- scanOne(y=y,vc=oo4,gdat=gdatTmp[idx,scanIdx],intcovar=NULL,minorGenoFreq=0.0)
      sigTmp4.p<- rbind(sigTmp4.p, max(pvTmp$p))
   }
}
write.table(sigTmp1,file="data/pwrSTRExt61-2.csv",row.names=FALSE,col.names=FALSE,append=TRUE)
write.table(sigTmp1.p,file="data/pwrSTRExt61p-2.csv",row.names=FALSE,col.names=FALSE,append=TRUE)
write.table(sigTmp2,file="data/pwrSTRExt62-2.csv",row.names=FALSE,col.names=FALSE,append=TRUE)
write.table(sigTmp2.p,file="data/pwrSTRExt62p-2.csv",row.names=FALSE,col.names=FALSE,append=TRUE)
write.table(sigTmp3,file="data/pwrSTRExt63-2.csv",row.names=FALSE,col.names=FALSE,append=TRUE)
write.table(sigTmp3.p,file="data/pwrSTRExt63p-2.csv",row.names=FALSE,col.names=FALSE,append=TRUE)
write.table(sigTmp4,file="data/pwrSTRExt64-2.csv",row.names=FALSE,col.names=FALSE,append=TRUE)
write.table(sigTmp4.p,file="data/pwrSTRExt64p-2.csv",row.names=FALSE,col.names=FALSE,append=TRUE)

# 7) dist: 100/1600 cM
gmap<- gmap.f(gmap.poly,chrlen=chrLen,nmark=3200)
hapDat<- matrix(NA,nrow=4,ncol=2*nrow(gmap))
   for(n in 1:4) hapDat[n,]<- (n-1)%%2+1
qtlIdx<- gmap$poly & (gmap$chr < 11)
snpIdx<- (!gmap$poly) & (gmap$chr < 11)
scanIdx<- (!gmap$poly) & (gmap$chr > 10)
effIdx<- gmap$poly & (gmap$chr > 10)
sigTmp1<- sigTmp1.p<- 
   sigTmp2<- sigTmp2.p<- 
   sigTmp3<- sigTmp3.p<- 
   sigTmp4<- sigTmp4.p<- NULL
for(n in 1:ntimes){cat(".")
   bgeffa<- runif(sum(qtlIdx),-0.15,0.15)
   bgeffd<- runif(sum(qtlIdx),-0.08,0.08)
   gdatTmp<- genoSim(ped=pedR,gmap=gmap,ids=newIDs,hap=hapDat)
   yy0<- ((gdatTmp[,qtlIdx]==1) - (gdatTmp[,qtlIdx]==3))%*%bgeffa + 
          (gdatTmp[,qtlIdx]==2)%*%bgeffd
   yy1<- as.matrix((gdatTmp[,effIdx]==1) - (gdatTmp[,effIdx]==3))%*%eff$a +
         as.matrix(gdatTmp[,effIdx]==2)%*%eff$d
    y<- yy0 + yy1 + rnorm(nindv,sd=0.8^2)

   gmTmp<- genMatrix(gdatTmp[,snpIdx])
   idx<- match(newIDs,colnames(gmTmp$AA))
      if(sum(is.na(idx))>0) stop("anything wrong?")
   TAATmp<- gmTmp$AA[idx,idx]
   TDDTmp<- gmTmp$DD[idx,idx]
   TADTmp<- gmTmp$AD[idx,idx]
   THHTmp<- gmTmp$HH[idx,idx]
   TMHTmp<- gmTmp$MH[idx,idx]
   # no polygenic control
   oo1<- NULL
   pvTmp<- scanOne(y=y,vc=oo1,gdat=gdatTmp[,scanIdx],intcovar=NULL,minorGenoFreq=0.0)
   sigTmp1<- rbind(sigTmp1, max(pvTmp$p))
   # using markers
   Tov<- list(AA=TAATmp,DD=TDDTmp,AD=NULL,HH=NULL,MH=NULL,EE=diag(nrow(TAATmp)))
      Tov<- fv(Tov)
   oo2<- estVC(y=y,v=Tov$v,nit=25)
   pvTmp<- scanOne(y=y,vc=oo2,gdat=gdatTmp[,scanIdx],intcovar=NULL,minorGenoFreq=0.0)
   sigTmp2<- rbind(sigTmp2, max(pvTmp$p))
   # using all pedigree
   Tov<- list(AA=gm26$AA[ii26,ii26],DD=gm26$DD[ii26,ii26],AD=NULL,HH=NULL,MH=NULL,EE=diag(nrow(TAATmp)))
      Tov<- fv(Tov)
   oo3<- estVC(y=y,v=Tov$v,nit=25)
   pvTmp<- scanOne(y=y,vc=oo3,gdat=gdatTmp[,scanIdx],intcovar=NULL,minorGenoFreq=0.0)
   sigTmp3<- rbind(sigTmp3, max(pvTmp$p))
   # using both markers and pedigree of last 3 generations
   Tov<- list(AA=TAATmp,DD=TDDTmp,AD=NULL,HH=NULL,MH=NULL,EE=diag(nrow(TAATmp)),AA2=gm3$AA[ii3,ii3],DD2=gm3$DD[ii3,ii3])
      Tov<- fv(Tov)
   oo4<- estVC(y=y,v=Tov$v,nit=25)
   pvTmp<- scanOne(y=y,vc=oo4,gdat=gdatTmp[,scanIdx],intcovar=NULL,minorGenoFreq=0.0)
   sigTmp4<- rbind(sigTmp4, max(pvTmp$p))

   for(m in 1:5){
      idx<- sample(1:nindv,replace=F)
      pvTmp<- scanOne(y=y,vc=oo1,gdat=gdatTmp[idx,scanIdx],intcovar=NULL,minorGenoFreq=0.0)
      sigTmp1.p<- rbind(sigTmp1.p, max(pvTmp$p))
      pvTmp<- scanOne(y=y,vc=oo2,gdat=gdatTmp[idx,scanIdx],intcovar=NULL,minorGenoFreq=0.0)
      sigTmp2.p<- rbind(sigTmp2.p, max(pvTmp$p))
      pvTmp<- scanOne(y=y,vc=oo3,gdat=gdatTmp[idx,scanIdx],intcovar=NULL,minorGenoFreq=0.0)
      sigTmp3.p<- rbind(sigTmp3.p, max(pvTmp$p))
      pvTmp<- scanOne(y=y,vc=oo4,gdat=gdatTmp[idx,scanIdx],intcovar=NULL,minorGenoFreq=0.0)
      sigTmp4.p<- rbind(sigTmp4.p, max(pvTmp$p))
   }
}
write.table(sigTmp1,file="data/pwrSTRExt71-2.csv",row.names=FALSE,col.names=FALSE,append=TRUE)
write.table(sigTmp1.p,file="data/pwrSTRExt71p-2.csv",row.names=FALSE,col.names=FALSE,append=TRUE)
write.table(sigTmp2,file="data/pwrSTRExt72-2.csv",row.names=FALSE,col.names=FALSE,append=TRUE)
write.table(sigTmp2.p,file="data/pwrSTRExt72p-2.csv",row.names=FALSE,col.names=FALSE,append=TRUE)
write.table(sigTmp3,file="data/pwrSTRExt73-2.csv",row.names=FALSE,col.names=FALSE,append=TRUE)
write.table(sigTmp3.p,file="data/pwrSTRExt73p-2.csv",row.names=FALSE,col.names=FALSE,append=TRUE)
write.table(sigTmp4,file="data/pwrSTRExt74-2.csv",row.names=FALSE,col.names=FALSE,append=TRUE)
write.table(sigTmp4.p,file="data/pwrSTRExt74p-2.csv",row.names=FALSE,col.names=FALSE,append=TRUE)

q("no")

###########
# the end #
###########
