# Supplementary material for: Practical Considerations Regarding the Use of Genotype and Pedigree Data to Model Relatedness in the Context of Genome-Wide Association Studies
Source: G3 (Bethesda). 2013 Oct 1;3(10):1861–7. doi: 10.1534/g3.113.007948 (PMC3789811; doi:10.1534/g3.113.007948)
Supplement: Supporting Information [file supp_g3.113.007948_FileS1.gz › R code and readme/str.R]

##############################
# identity coefficients: STR #
##############################

makePed<- function(ped,id=0,no.gen=26,no.fam=144){
   if(missing(ped))
      ped<- data.frame(id=c(1,2,3,4)+id,
                       sex=c(1,0,1,0),
                       generation=c(0,0,1,1),
                       sire=c(0,0,1+id,1+id),
                       dam=c(0,0,2+id,2+id))
   nn<- max(ped$gener)+1
   if(no.gen>nn-1) for(n in nn:no.gen){
      s<- ped$id[ped$gen==n-1 & ped$sex==1]
         s<- rep(s,max(no.fam,length(s)))[1:max(no.fam,length(s))]
      d<- ped$id[ped$gen==n-1 & ped$sex!=1]
         d<- rep(d,max(no.fam,length(d)))[1:max(no.fam,length(d))]
      idx<- sample(1:length(d))
      tmp<- cbind(sire=s,dam=d[idx])
      while(n > 2){
         if(!any(d==d[idx])) break else cat(n, ' ')
         if(nrow(unique(tmp)) == nrow(tmp)) break else cat(n, ' ')
         idx<- sample(1:length(d))
         tmp<- cbind(sire=s,dam=d[idx])
      }
      tmp<- tmp[sample(1:nrow(tmp),no.fam),]
      tmp<- rbind(cbind(sex=1,tmp),cbind(sex=0,tmp))
         tmp<- cbind(id=1:nrow(tmp)+nrow(ped)+id,generation=n,tmp)
      ped<- rbind(ped,tmp)
   }
   cat("\n")

   ped
}

set.seed(80)
pedA<- makePed(no.gen=26,no.fam=144/3)
	pedTmp<- pedA[pedA$gen==26,]
	pedTmp$id<- max(pedA$id) + 1:nrow(pedTmp) 
	pedA<- rbind(pedA, pedTmp)
ped2<- makePed(id=nrow(pedA),no.gen=12,no.fam=144*2/3)
   ped3<- makePed(ped=ped2[ped2$gen==12,],id=max(ped2$id),no.gen=26,no.fam=144/3)
      ped3<- ped3[ped3$gen>12,]
   ped4<- makePed(ped=ped2[ped2$gen==12,],id=max(ped3$id),no.gen=26,no.fam=144/3)
      ped4<- ped4[ped4$gen>12,]
pedB<- rbind(ped2,ped3,ped4)
	pedTmp<- pedB[pedB$gen==26,]
	pedTmp$id<- max(pedB$id) + 1:nrow(pedTmp) 
	pedB<- rbind(pedB, pedTmp)
   rm(ped2,ped3,ped4,pedTmp)
dim(unique(pedA[pedA$gen==26, c("sire", "dam")])) # 48   2
sum(pedA$gen==26) # 192
dim(unique(pedB[pedB$gen==26, c("sire", "dam")])) # 96   2
sum(pedB$gen==26) # 384

library(QTLRel)

# last 3 genereations
pedA3<- pedRecode(pedA[pedA$gen>23,])
date()
   idcfA3<- cic(pedA3,ids=pedA3$id[pedA3$gen==26],ask=FALSE,verbose=TRUE)
date()
save.image("idcfSTR.rda")

pedB3<- pedRecode(pedB[pedB$gen>23,])
date()
   idcfB3<- cic(pedB3,ids=pedB3$id[pedB3$gen==26],ask=FALSE,verbose=TRUE)
date()
save.image("idcfSTR.rda")

# last 6 genereations
pedA6<- pedRecode(pedA[pedA$gen>20,])
date()
   idcfA6<- cic(pedA6,ids=pedA6$id[pedA6$gen==26],ask=FALSE,verbose=TRUE)
date()
save.image("idcfSTR.rda")

pedB6<- pedRecode(pedB[pedB$gen>20,])
date()
   idcfB6<- cic(pedB6,ids=pedB6$id[pedB6$gen==26],ask=FALSE,verbose=TRUE)
date()
save.image("idcfSTR.rda")

# last 12 genereations
pedA12<- pedRecode(pedA[pedA$gen>12,])
date()
   idcfA12<- cic(pedA12,ids=pedA12$id[pedA12$gen==26],ask=FALSE,verbose=TRUE)
date()
save.image("idcfSTR.rda")

pedB12<- pedRecode(pedB[pedB$gen>12,])
date()
   idcfB12<- cic(pedB12,ids=pedB12$id[pedB12$gen==26],ask=FALSE,verbose=TRUE)
date()
save.image("idcfSTR.rda")

# all 26 genereations
pedA26<- pedRecode(pedA)
date()
   idcfA26<- cic(pedA26,ids=pedA26$id[pedA26$gen==26],ask=FALSE,verbose=TRUE)
date()
save.image("idcfSTR.rda")

pedB26<- pedRecode(pedB)
date()
   idcfB26<- cic(pedB26,ids=pedB26$id[pedB26$gen==26],ask=FALSE,verbose=TRUE)
date()
save.image("idcfSTR.rda")

q("no")

###########
# the end #
###########
