# Supplementary material for: Practical Considerations Regarding the Use of Genotype and Pedigree Data to Model Relatedness in the Context of Genome-Wide Association Studies
Source: G3 (Bethesda). 2013 Oct 1;3(10):1861–7. doi: 10.1534/g3.113.007948 (PMC3789811; doi:10.1534/g3.113.007948)
Supplement: Supporting Information [file supp_g3.113.007948_FileS1.gz › R code and readme/ail.R]

##############################
# identity coefficients: AIL #
##############################

makePed<- function(no.gen=26,no.fam=144){
   ped<- data.frame(id=c(1,2,3,4),sex=c(1,0,1,0),generation=c(0,0,1,1),sire=c(0,0,1,1),dam=c(0,0,2,2))
   if(no.gen>1) for(n in 2:no.gen){
      s<- ped$id[ped$gen==n-1 & ped$sex==1]
         if(no.gen>2) s<- rep(s,max(no.fam,length(s)))[1:max(no.fam,length(s))]
      d<- ped$id[ped$gen==n-1 & ped$sex!=1]
         if(no.gen>2) d<- rep(d,max(no.fam,length(d)))[1:max(no.fam,length(d))]
      idx<- sample(1:length(d))
      tmp<- cbind(sire=s,dam=d[idx])
      while(n > 2){
         if(!any(d==d[idx])) break else cat(n, ' ')
         if(nrow(unique(tmp)) == nrow(tmp)) break else cat(n, ' ')
         idx<- sample(1:length(d))
         tmp<- cbind(sire=s,dam=d[idx])
      }
      if(n == no.gen) tmp<- rbind(tmp, tmp)
      tmp<- rbind(cbind(sex=1,tmp),cbind(sex=0,tmp))
         tmp<- cbind(id=1:nrow(tmp)+nrow(ped),generation=n,tmp)
      ped<- rbind(ped,tmp)
   }
   cat("\n")

   ped
}

set.seed(80)
pedigree<- makePed(no.gen=26,no.fam=144)
dim(unique(pedigree[pedigree$gen==26, c("sire", "dam")])) # 144   2
sum(pedigree$gen==26) # 576

library(QTLRel)

ped3<- pedRecode(pedigree[pedigree$gen>23,])
date()
   idcf3<- cic(ped3,ids=ped3$id[ped3$gen==26],ask=FALSE,verbose=TRUE)
date()
save.image("idcfAIL.rda")

ped6<- pedRecode(pedigree[pedigree$gen>20,])
date()
   idcf6<- cic(ped6,ids=ped6$id[ped6$gen==26],ask=FALSE,verbose=TRUE)
date()
save.image("idcfAIL.rda")

ped12<- pedRecode(pedigree[pedigree$gen>12,])
date()
   idcf12<- cic(ped12,ids=ped12$id[ped12$gen==26],ask=FALSE,verbose=TRUE)
date()
save.image("idcfAIL.rda")

ped26<- pedRecode(pedigree)
date()
   idcf26<- cic(ped26,ids=ped26$id[ped26$gen==26],ask=FALSE,verbose=TRUE)
date()
save.image("idcfAIL.rda")

q("no")

###########
# the end #
###########
