# Supplementary material for: Practical Considerations Regarding the Use of Genotype and Pedigree Data to Model Relatedness in the Context of Genome-Wide Association Studies
Source: G3 (Bethesda). 2013 Oct 1;3(10):1861–7. doi: 10.1534/g3.113.007948 (PMC3789811; doi:10.1534/g3.113.007948)
Supplement: Supporting Information [file supp_g3.113.007948_FileS2.gz]

Archive with 5 entries (4 files):
- data/gmapF8.txt
- data/GenoF8.txt
- data/PhenoF8.txt
- data/pedigree.txt
- data
