# Supplementary material for: Practical Considerations Regarding the Use of Genotype and Pedigree Data to Model Relatedness in the Context of Genome-Wide Association Studies
Source: G3 (Bethesda). 2013 Oct 1;3(10):1861–7. doi: 10.1534/g3.113.007948 (PMC3789811; doi:10.1534/g3.113.007948)
Supplement: Supporting Information [file supp_g3.113.007948_FileS2.gz › data/gmapF8.txt]

snp	chr	dist	phyPos37
rs6269442	1	1.648	3482276
rs13475701	1	1.648	4516169
rs13475706	1	1.89	5896546
rs3716083	1	2.078	9013914
rs3722996	1	2.567	11259434
rs3671256	1	5.098	16268723
rs13475745	1	5.315	17297962
rs6404446	1	6.497	20774308
mCV23695025	1	8.486	22158486
rs6173215	1	8.697	22747837
mCV24784983	1	10.4594	25284063
rs6166266	1	10.7688	25948726
rs3677683	1	10.977	27321156
rs3695988	1	11.319	29774142
rs4137502	1	11.4583	30887618
rs3707642	1	12.432	32568345
rs4222295	1	17.3689	39053052
rs13475827	1	20.074	40990938
CEL-1_44668113	1	23.626	44381813
rs13475847	1	23.96	45969220
rs13475851	1	25.702	47538062
CEL-1_49993068	1	25.843	49680321
rs3724092	1	25.843	50296889
rs13475866	1	26.579	51455543
rs6386920	1	26.992	54152567
rs13475881	1	29.085	58439402
rs6322485	1	32.307	63303708
rs6395308	1	32.8	64919748
rs13475902	1	33.554	66461486
rs6288543	1	34.146	68556957
rs6312657	1	34.68	69048455
rs13475919	1	36.943	73020555
rs3713616	1	38.536	74488137
rs13475931	1	39.214	76371591
mCV23431007	1	41.28	80322429
rs13475946	1	41.5685	80719280
rs3723062	1	43.943	87878469
UT_1_89.100476	1	44.067	89095366
rs6195073	1	44.7	90479199
rs13475980	1	46.242	93549973
rs6268443	1	47.243	95279165
rs6157345	1	47.764	97516160
rs3726669	1	47.764	98894071
rs13476003	1	47.764	99682297
rs13476012	1	48.4711	101801487
rs6368370	1	49.258	103746312
rs13476036	1	50.344	108755359
rs3685919	1	50.73	111528321
mCV24201027	1	51.606	117626780
rs3674655	1	52.142	119246609
rs3695581	1	52.142	120637062
rs3678634	1	52.739	122504073
rs6228473	1	54.7	128523839
rs13476104	1	?	?
rs3699561	1	56.89	132988758
rs3724826	1	56.963	133401972
rs13476119	1	58.159	136107291
rs8250053	1	58.243	137052501
rs6279930	1	60.034	139275071
rs13476163	1	63.244	148717645
rs6411476	1	63.397	150827107
CEL-1_152747565	1	65.0307	154628105
rs13476187	1	65.974	156052564
UT_1_113.684537	1	67.708	157900407
rs3719034	1	67.972	159088135
rs6387609	1	68.046	159830515
rs3693161	1	69.755	162215220
rs13476208	1	69.948	163955814
UT_1_167.58185	1	71.3019	165927324
rs13476219	1	73.6068	168178248
rs6399765	1	74.6457	169192843
rs8245216	1	79.272	173171150
rs13466711	1	79.542	174065375
rs3707910	1	79.8736	174420753
rs3669108	1	81.0535	176471328
rs13474399	1	84.458	182531242
rs13476272	1	84.53	183347401
rs13476273	1	84.931	184020647
mCV22849619	1	89.95	188708627
rs3667164	1	93.333	190511531
rs13476313	1	98.186	195987784
mCV24145570	1	98.5195	197134686
gnf02.006.767	2	6.6633	9751289
rs13476366	2	13.277	19320592
rs3674936	2	14.539	20293364
rs6286688	2	16.521	24390673
rs13476391	2	18.293	25951041
CEL-2_32981944	2	22.086	32877472
gnf02.035.469	2	22.742	33850139
rs13476439	2	24.189	37966638
rs13476454	2	24.805	41139673
rs13476467	2	26.974	44257294
rs13476472	2	27.478	45548747
rs6265423	2	27.693	47020132
CEL-2_50605053	2	29.05	50500582
rs3725341	2	29.902	51321215
rs13476503	2	30.694	53042643
rs3718711	2	31.659	56388227
rs3672719	2	33.053	58041981
rs4223189	2	35.56	61638140
CEL-2_63143553	2	36.695	63042974
rs6222797	2	38.348	64957108
rs13476553	2	39.315	66805958
rs6381994	2	39.529	68087795
rs4136610	2	41.086	69989588
CEL-2_73370728	2	43.731	73314619
gnf02.076.311	2	46.203	77493060
CEL-2_79237503	2	47.437	79183601
rs3722345	2	48.304	80455845
rs3667007	2	49.077	81946274
rs8273639	2	49.454	84612491
rs3689658	2	49.683	85518881
rs13476621	2	49.864	87193247
rs6404809	2	50.032	88845471
rs13476636	2	50.635	91485401
rs13476649	2	52.255	95875971
rs6378047	2	53.068	99324299
rs13476666	2	53.668	101163197
gnf02.102.146	2	54.433	103740091
rs13476689	2	56.116	107305294
rs13476691	2	56.346	108344796
rs13476698	2	56.753	111044164
CEL-2_111981058	2	56.753	111930241
rs4138562	2	57.6877	114205619
rs3699172	2	58.277	115715583
rs13476723	2	59.209	117118533
rs8279354	2	59.974	118992477
rs3658927	2	60.368	120770601
rs3723643	2	60.627	122144319
rs6228179	2	60.692	123293026
rs4223511	2	64.146	131819271
CEL-2_135876979	2	67.43	135953692
rs13476807	2	69.202	140632270
rs13476810	2	70.417	142226462
rs13476817	2	71.016	144199389
rs6209325	2	73.402	147881059
rs6376291	2	76.152	153967021
rs3695266	2	78.715	157830909
rs13476874	2	80.116	159495563
rs3671849	2	84.113	162978275
rs13476889	2	85.161	164133262
CEL-2_168586738	2	88.993	168349120
rs3726974	2	89.472	169667480
rs13476917	2	93.8364	171214529
rs6187766	2	101.876	179257465
rs3679483	2	102.6469	179860961
rs13476950	3	1.961	3785419
rs13476953	3	1.961	4362510
rs13476957	3	1.961	5629122
rs13476963	3	2.15	7679816
rs13476973	3	2.935	11015896
rs13476985	3	3.23	14887895
rs3659988	3	4.041	16350290
mCV24211562	3	5.364	19163311
rs6235984	3	7.584	21430379
rs13477019	3	9.2514	23723842
rs13477030	3	10.99	27500206
rs13477043	3	15.2902	31379500
rs4223883	3	16.434	33964650
rs6274061	3	18.7209	38788807
rs6324747	3	19.2349	39931401
rs3661720	3	20.0802	41810688
rs13477097	3	21.667	48131623
rs4139913	3	21.726	50406990
rs4223969	3	26.531	54853263
rs13477126	3	27.264	56446157
rs6212539	3	30.153	64789831
gnf03.063.824	3	30.735	66488773
rs13477178	3	32.253	69548776
rs13477201	3	33.755	75255647
rs13477210	3	34.419	77055646
rs13477233	3	37.284	83283253
rs3719390	3	37.825	85222358
rs13477251	3	39.007	88658602
rs6211610	3	39.207	90025782
rs13477261	3	40.144	91922866
rs13477272	3	40.74	95488018
rs3162061	3	43.711	100523617
rs13477309	3	46.3264	105273322
rs3702359	3	46.623	106932112
rs13477321	3	48.128	108995324
rs3676545	3	48.517	110059229
rs3698700	3	49.114	112036750
gnf03.119.970	3	50.381	116245827
rs3659836	3	52.942	121323004
rs13477379	3	53.7251	122540626
rs3671119	3	55.97	126116580
rs3670168	3	56.89	127995452
rs13477404	3	60.271	130072915
rs13477408	3	61.0961	131301832
CEL-3_133070717	3	61.4424	132189066
rs13477421	3	62.12	133905167
rs3676039	3	63.036	135880574
rs13477439	3	64.0508	137729281
rs3090379	3	66.685	141704637
rs6290401	3	66.685	142297855
rs13477494	3	76.756	151227285
rs13477506	3	79.322	154502620
gnf03.160.599	3	?	?
CEL-3_159340478	3	?	?
rs3695715	4	2.079	3649824
gnf04.002.008	4	2.5824	5013576
gnf04.002.599	4	2.617	5606396
rs3660863	4	3.48	7127435
UT_4_10.84692	4	4.86	10826236
rs13477568	4	5.9264	13764992
rs6287606	4	7.086	18045360
CEL-4_19508304	4	7.559	19508351
rs13477596	4	8.732	20666821
gnf04.019.134	4	9.694	22306518
rs3701432	4	12.998	29190387
rs3663744	4	13.546	30911291
rs3674908	4	14.0052	32296719
rs13477643	4	16.859	34929997
rs3698283	4	22.998	43197670
rs13477681	4	24.49	46188228
rs13477709	4	28.66	53447225
rs6239799	4	31.658	56510057
rs3712541	4	32.811	59848203
rs3690581	4	33.248	62368292
rs6254381	4	34.056	63346623
rs13477765	4	35.923	70886815
rs6222684	4	36.058	71801322
rs13477774	4	36.058	73202146
rs13477785	4	37.323	75774918
CEL-4_77952063	4	37.888	79323721
rs3676928	4	39.396	82411086
rs3699276	4	39.396	82834365
rs3711477	4	40.687	85877645
rs13477838	4	42.361	90787956
rs13477860	4	45.177	97010927
rs13477866	4	45.6507	98986771
rs13477873	4	46.87	101102850
rs13477883	4	47.816	103634668
rs6226080	4	50.641	108383461
rs3710617	4	51.371	109707681
rs6381371	4	53.096	115708649
rs3692563	4	54.612	118064653
rs3675629	4	56.802	120731449
rs13477952	4	57.346	122629128
rs13477959	4	57.71	123873196
rs13477965	4	60.904	126389350
gnf04.123.367	4	?	?
rs6355837	4	63.346	129390619
UT_4_132.137715	4	66.255	132807876
rs3663950	4	67.994	135285447
rs13478002	4	69.051	136230564
rs4224864	4	70.021	137764130
rs3719891	4	75.668	142095184
rs3023025	4	77.015	142772319
rs6230717	4	78.569	147273863
rs13478089	4	84.69	153804167
rs13478068	4	86.167	154592281
rs6279100	4	88.605	155557887
rs13478094	5	2.381	4304153
rs3664617	5	2.537	4468200
rs6402980	5	2.883	5432079
rs3714258	5	3.972	12371157
rs3687916	5	6.151	14324114
rs6353097	5	6.452	14805061
rs3692039	5	8.115	17366647
rs13478133	5	9.968	21120064
rs13478139	5	10.074	22519950
rs6349956	5	11.928	24377457
CEL-5_24211033	5	12.35	25303743
rs13459085	5	17.941	35251425
rs6256504	5	21.152	40155693
rs13478205	5	22.446	41433963
rs6215373	5	24.241	44694857
rs13478223	5	24.7884	45747536
rs3659933	5	25.817	46470711
CEL-5_45872918	5	26.019	47638996
rs6192958	5	26.7502	49737734
rs3664008	5	29.478	54048319
mCV23125912	5	?	?
CEL-5_56167948	5	30.936	57923965
rs6354160	5	31.986	61897676
rs6187409	5	32.041	63193298
mCV23386455	5	32.795	64580894
rs4225248	5	35.954	67053356
rs13478309	5	35.954	67538359
gnf05.061.650	5	36.0397	67739262
rs6340166	5	38.441	73188279
rs6161105	5	39.508	74791288
mCV22996021	5	40.926	76760981
rs3721607	5	43.004	82934433
rs3667334	5	43.004	83471068
rs13459087	5	43.565	87521105
CEL-5_87173557	5	43.565	88824844
gnf05.084.686	5	44.322	89981633
rs3673049	5	44.322	90116719
rs13478388	5	44.78	91288973
rs6232866	5	45.9874	92539944
rs13478402	5	47.291	96619670
CEL-5_93945748	5	47.291	97067847
rs3661241	5	47.769	98266375
rs3705458	5	48.461	99729825
rs13478433	5	50.448	104357982
UT_5_110.343536	5	53.786	111778516
gnf05.106.197	5	54.474	112502681
rs13478473	5	55.994	114660997
gnf05.110.207	5	56.103	116556466
rs13478483	5	57.6783	118405617
CEL-5_117374791	5	60.445	120338138
rs3671202	5	63.8306	125290219
rs13478518	5	66.3189	128264975
gnf05.124.386	5	?	?
rs13478546	5	76.029	137009481
rs4225536	5	77.102	138898368
rs3661828	6	1.806	3416870
rs13478602	6	1.806	3797193
rs6172481	6	1.806	4608030
rs13478617	6	3.443	7964242
rs13478621	6	4.382	9131726
rs13478626	6	4.582	10110650
rs13478631	6	4.856	11226305
rs13478641	6	7.259	16011005
rs3655269	6	8.0802	17922618
rs3684494	6	11.284	24365693
gnf06.026.418	6	12.358	29360953
rs13478697	6	13.996	32800650
rs13478705	6	15.031	34457507
rs13478719	6	17.847	38495339
gnf06.037.785	6	18.825	40749295
rs13478727	6	21.4379	43776812
rs13478745	6	23.821	48992801
rs13478753	6	24.558	51147310
rs13478761	6	25.932	53701682
CEL-6_57082524	6	27.818	57060038
rs13478780	6	28.703	59473346
rs13478783	6	29.0959	60541373
rs6378343	6	29.964	63773078
rs13478801	6	30.107	65057795
mhcCD8b4	6	32.142	71278246
rs3672029	6	32.507	75345665
rs3699367	6	33.047	76389557
CEL-6_86289708	6	37.551	85911008
rs13478882	6	40.018	89615027
rs13478891	6	41.026	91961100
rs6349084	6	44.777	96697598
rs13478919	6	45.115	97878025
rs4138572	6	45.742	98363519
rs3718735	6	46.936	101072507
rs13478952	6	49.123	106255497
rs3670475	6	50.3	109902184
rs13478971	6	51.64	111249788
rs13478977	6	52.302	112474455
rs6393943	6	53.049	114357239
rs6401637	6	53.736	116040341
mCV23042866	6	53.848	116706747
rs13478997	6	55.859	118022444
rs3695724	6	56.858	119957160
gnf06.122.747	6	?	?
rs13479014	6	59.17	124998605
rs6389420	6	61.922	126994136
rs3681620	6	62.834	127954550
CEL-6_130920075	6	63.435	130188177
rs3722480	6	63.435	131258326
rs6339546	6	64.575	133917751
rs13479053	6	64.794	134201252
rs3023102	6	66.279	135332956
rs13479063	6	66.589	136340285
rs3672808	6	69.768	139805730
rs3658783	6	76.367	144263747
rs3711088	6	78.491	148260469
gnf06.149.306	6	?	?
rs13479139	7	9.152	17147281
rs6361142	7	9.152	18234664
rs3689218	7	9.456	19609160
gnf07.013.809	7	9.615	19988355
rs13479153	7	13.73	25722935
rs4226520	7	17.261	30566471
rs6239372	7	20.611	35483870
rs13479191	7	21.875	36917153
gnf07.032.889	7	27.892	48180543
rs4232449	7	28.245	48581740
rs3719256	7	28.83	51794017
rs8255275	7	29.656	53422380
rs8260975	7	30.201	53682778
CEL-7_36725559	7	31.232	56537917
rs13479251	7	33.057	59660323
rs3718641	7	33.057	60962267
rs13479277	7	33.878	65964714
mCV23423763	7	34.1742	68111945
rs6160140	7	35.606	73426174
rs13479319	7	38.38	76941382
rs3676254	7	41.501	79831151
rs13479338	7	42.281	81203872
rs13479347	7	43.874	83432559
rs13479363	7	45.707	88283068
rs13479375	7	48.346	91417513
rs13479395	7	50.474	97208893
rs4226783	7	51.662	100081465
rs13479414	7	52.117	102651419
rs3699086	7	52.529	103251220
rs3713052	7	54.653	108918190
rs6357312	7	54.707	109389815
rs3673653	7	56.097	114219950
rs6386601	7	57.207	114746367
rs13479461	7	58.74	119092066
rs6194926	7	59.333	121509575
rs13479477	7	62.762	124381995
rs3023159	7	63.8138	126426677
rs3709679	7	64.369	127271546
rs13479522	7	71.1494	136179208
rs3716088	7	76.322	140189839
CEL-7_122752866	7	81.104	142320008
rs13479553	7	82.321	144480266
rs3663988	7	84.566	146505067
rs13479619	8	7.914	15279371
rs3657963	8	8.453	16536623
gnf08.014.711	8	9.357	17579118
rs4140004	8	11.416	23643226
rs3661760	8	11.496	24557766
rs13479656	8	14.169	26642893
CEL-8_25963079	8	15.912	28285763
rs13479673	8	16.602	30344780
rs4227096	8	18.218	32371967
rs3706948	8	18.754	32975611
CEL-8_33812776	8	21.159	35916401
rs3665028	8	23.047	37257406
rs3667738	8	23.893	39555129
rs13479716	8	23.893	40794610
rs3703811	8	23.893	41741527
rs3707439	8	30.819	61429008
rs3672639	8	30.941	63700583
rs13479793	8	31.55	64461058
rs6372901	8	32.299	66603991
rs13479807	8	33.058	68141750
rs13479811	8	33.219	69577205
rs3656875	8	33.548	70720690
rs3699406	8	34.153	72486070
rs3667475	8	34.428	73988108
rs13479830	8	35.084	75503148
rs4227253	8	35.5937	77650956
rs3696502	8	35.653	78222251
rs4227276	8	38.6815	83509363
rs13479863	8	39.594	85463661
rs13479871	8	41.552	87590219
rs6257357	8	41.612	88071460
rs13479882	8	42.099	89627140
rs13479884	8	42.2894	90183245
rs6391152	8	43.96	92377876
rs13479922	8	44.987	95053767
rs4137596	8	46.659	97213498
rs6287320	8	48.528	99916725
rs3706149	8	50.074	103943845
rs3669235	8	50.074	104574169
rs13479956	8	50.074	104856398
rs3705275	8	52.796	105860214
gnf08.108.032	8	53.183	109330305
rs3662808	8	56.991	111936223
rs6237645	8	57.375	112541419
rs13479995	8	59.651	116236688
gnf08.118.027	8	?	?
rs6400423	8	74.5484	129106325
rs3697596	8	74.9646	130354209
mCV25073238	9	2.458	10573030
rs13480071	9	2.78	12359773
rs13480122	9	16.6686	30964211
rs3655898	9	18.242	33487170
rs3711756	9	18.346	34266429
UT_9_35.918713	9	20.114	35020042
rs3714664	9	21.419	40515147
rs4135590	9	24.1543	42796186
rs13462199	9	24.836	44444901
rs13480173	9	25.49	46336655
rs6395817	9	25.74	47223570
gnf09.042.496	9	26.352	48017410
rs13480186	9	27.01	49989194
rs13480208	9	29.84	55040098
rs3666398	9	30.281	56434767
rs13480217	9	31.631	57666728
rs6224703	9	32.3986	59835173
gnf09.057.223	9	?	?
rs3655717	9	35.3256	65312971
rs6355445	9	39.122	69810186
rs3721056	9	39.855	70880255
rs13480271	9	40.08	72676666
rs3724833	9	41.977	74735878
rs13480285	9	42.671	76421401
gnf09.074.193	9	43.863	79902983
rs3676124	9	45.2976	83013939
rs3700596	9	46.576	86198705
rs3669564	9	47.151	87780386
rs13480345	9	48.3417	92122316
CEL-9_95875215	9	50.314	95926412
rs3689336	9	50.613	96312896
rs13480365	9	51.406	98479731
rs6385971	9	52.084	99766320
rs3717654	9	54.149	101887123
rs13480386	9	55.69	103527798
rs3711089	9	56.737	105393993
rs13480399	9	57.462	106187256
rs13480407	9	59.631	108585504
rs13480413	9	59.815	109779489
rs13480421	9	62.191	111761261
gnf09.110.002	9	63.884	113200235
rs13459114	9	72.7283	121825029
rs3721803	10	1.853	3342587
CEL-10_3989939	10	1.907	3987385
rs6185923	10	2.0362	5378624
rs3664101	10	3.1403	9329072
rs3685588	10	3.44	10544888
rs4228112	10	4.722	12729007
rs3686911	10	5.426	14123192
rs3699409	10	5.8393	15520421
rs3712394	10	7.3386	17663357
rs13480527	10	8.509	19336110
rs13459119	10	9.754	20045489
rs13480563	10	15.116	27854964
gnf10.026.889	10	16.464	28677524
rs13480569	10	17.139	30430650
rs13480570	10	17.264	30725948
rs13480578	10	18.8704	34297659
rs13480579	10	19.2367	35917846
rs13480581	10	20.0173	38685357
rs13480601	10	23.238	44026225
CEL-10_46671493	10	24.48	46420571
gnf10.048.819	10	24.872	50689273
rs3696307	10	27.3142	53462955
rs13480619	10	29.2445	57472268
CEL-10_58149652	10	29.3274	57864252
rs13480630	10	35.0213	67283841
rs13480638	10	36.082	68907415
CEL-10_71736974	10	37.151	71420727
rs13480652	10	38.482	74075171
rs13480657	10	39.722	76175591
rs3717445	10	40.665	82455611
rs13480678	10	41.627	84148126
rs13480684	10	41.727	85335329
gnf10.091.965	10	47.545	92436718
rs13480716	10	48.9728	93979400
rs13480722	10	50.3568	97112187
rs13480734	10	53.561	101838025
rs13480740	10	54.723	103515832
rs6290359	10	56.2352	107428012
rs6243755	10	56.6525	108174849
rs13480759	10	57.0106	108815683
rs3680872	10	61.596	113842415
rs13480775	10	63.513	115238617
mCV24217147	10	66.317	117249411
CEL-10_119602638	10	67.7909	119351908
rs13480803	10	72.313	122568425
mCV22832306	10	73.691	125735879
rs13480863	11	6.126	9193620
rs3023249	11	6.662	11071146
rs13480875	11	7.305	12195810
gnf11.017.294	11	?	?
rs3723987	11	11.7827	19368928
rs3023251	11	13.716	20853304
rs13480910	11	14.2194	22714067
rs3706694	11	16.217	28314860
rs3700830	11	17.669	30271272
rs13459123	11	18.2457	30958902
rs13480968	11	21.961	36267368
rs6359329	11	23.6519	38365616
rs13481014	11	28.4082	47930884
rs6199956	11	30.914	50558769
rs4228731	11	33.04	55208056
rs3697686	11	36.191	58381052
rs13481071	11	40.418	65014320
rs13481076	11	40.593	66532354
rs6197743	11	42.989	69990882
mCV24113391	11	43.4429	71293347
rs13481094	11	?	?
rs13481109	11	45.916	76408655
rs13481119	11	46.826	79360701
rs6259742	11	50.084	82421438
rs3719581	11	51.821	86772383
rs13481145	11	52.403	88249193
rs3688955	11	55.04	90397849
rs13481170	11	59.006	95489416
rs13481173	11	60.104	96466179
rs3661058	11	62.745	98780755
rs3698446	11	68.615	105098667
rs6386362	11	70.069	106839739
rs6370458	11	71.876	109256111
rs13481247	11	80.906	115762341
rs13481297	12	5.46	10607124
rs13481303	12	5.58	11922133
rs13481313	12	7.031	14876064
rs13481324	12	8.117	17581350
rs3717860	12	8.497	25413845
rs13481363	12	10.543	28665584
UT_12_24.561109	12	12.997	30605487
rs13481371	12	12.997	30883465
rs13481392	12	15.802	36311422
rs6311081	12	16.837	37737384
rs3658100	12	17.72	38816648
rs13481406	12	18.057	40661366
rs13481408	12	18.057	41183036
CEL-12_38788391	12	19.511	44815196
rs3726096	12	20.706	45455650
CEL-12_40646532	12	21.09	46585241
rs13481466	12	24.267	57107315
rs3706319	12	25.487	59053677
gnf12.061.363	12	26.702	64303588
rs6344105	12	28.672	68860209
rs13481514	12	28.936	70704786
rs13481521	12	29.393	72561830
rs13481541	12	33.731	77479299
rs13481556	12	36.9263	81763540
rs13481561	12	38.14	83267516
rs13481565	12	38.8799	85117957
rs3716095	12	41.2341	88386485
CEL-12_84750094	12	43.8631	91397268
rs3670410	12	44.283	92577477
rs13481588	12	45.018	93207169
rs6207869	12	45.478	95601011
rs13481599	12	46.733	97343222
rs3716084	12	50.426	101102501
rs13481614	12	51.225	102385663
rs13481618	12	51.59	103766712
rs8273308	12	54.137	105632191
rs13481632	12	56.8918	107634514
CEL-12_104545022	12	60.561	111035058
rs13481655	12	61.144	113351201
CEL-12_108727612	12	62.2316	115166913
rs3023711	12	62.646	117417767
rs3692361	12	63.133	118957587
rs6329833	12	63.485	120430025
rs13481706	13	5.921	16432650
rs3679784	13	7.5427	20998336
rs3663223	13	9.546	23177062
rs13481734	13	12.2374	27129019
rs13481740	13	13.2644	30769382
rs3710348	13	13.3988	31365187
rs3707097	13	14.0542	34272079
rs3725187	13	14.2532	35154682
rs13481764	13	14.436	36649485
gnf13.038.133	13	19.4794	40134142
rs3688207	13	21.8648	45454657
rs6411274	13	24.497	47225289
rs3693942	13	29.802	55054140
rs3720782	13	30.058	56330886
rs3700819	13	30.499	57354551
gnf13.056.787	13	31.12	58825897
rs4229817	13	34.544	66981472
rs3718727	13	35.554	69468028
rs13481871	13	37.973	71432597
rs13481893	13	41.243	77701338
gnf13.079.671	13	41.954	80544504
rs13481908	13	43.678	82201419
mCV24625340	13	44.743	84841126
rs3686443	13	45.102	86662750
gnf13.088.732	13	?	?
rs6288319	13	46.504	91275495
rs6316213	13	47.483	92878915
gnf13.093.328	13	47.746	93493823
rs13481968	13	52.254	99628245
rs4230027	13	53.233	101266456
rs6389588	13	56.163	104624704
rs13481996	13	?	?
rs13482005	13	59.692	109611465
rs13482019	13	63.929	113558621
rs13482028	13	64.814	117040319
rs4230144	14	4.698	8924022
rs6322899	14	5.751	10651880
rs3150398	14	6.325	11626770
rs13482084	14	6.325	13073985
rs6290836	14	6.429	13378532
rs3719629	14	7.08	17060326
rs3696385	14	7.08	18195504
rs13482096	14	12.574	23539822
rs4230248	14	19.086	31996605
rs3695383	14	20.802	34609258
rs13482135	14	20.882	36200743
rs13482143	14	22.286	40378548
rs13482148	14	22.356	42000003
rs13482170	14	25.358	49147300
mCV24777660	14	26.0095	50848141
rs3666583	14	26.8176	52760254
rs13482193	14	28.191	56241528
rs13482194	14	28.191	56445956
rs3692863	14	31.224	59434131
gnf14.055.608	14	32.008	61453949
rs3703075	14	33.233	63543436
rs13482231	14	34.598	67597238
rs6156908	14	39.371	75109099
rs3023413	14	42.757	80167194
CEL-14_73162771	14	42.947	81780586
rs13482272	14	43.195	82709164
rs13482284	14	43.77	86615894
rs3708535	14	43.947	87238704
rs13482296	14	44.496	89316099
rs13482327	14	47.798	97600347
rs3692362	14	50.895	100175288
rs13482354	14	56.165	106286764
rs3654132	14	56.165	106671473
gnf14.103.048	14	56.165	107893320
rs3708779	14	57.203	111167655
rs6169105	14	60.335	117657346
rs3665550	14	62.609	119425492
rs13482398	14	63.475	120370955
CEL-14_116404928	14	66.2518	124508019
rs13459176	15	1.843	3229130
rs13482418	15	1.843	3619113
CEL-15_4222769	15	1.957	4349255
CEL-15_8331158	15	3.821	8424279
rs3711814	15	6.294	13149249
rs3715857	15	8.233	19181733
rs13482469	15	8.2397	20872161
rs13482482	15	8.944	24523472
rs13482485	15	9.161	25380626
rs13482497	15	11.032	28251498
rs13482501	15	11.952	29196988
rs13482509	15	13.019	31971924
rs13482529	15	15.447	38955764
rs13482543	15	16.821	43702439
rs13482549	15	17.41	45474639
rs13482571	15	18.731	49829921
rs3658705	15	19.262	51214932
rs3707900	15	19.916	52314895
rs13482585	15	21.146	53867304
rs3677062	15	27.156	63293119
rs13482629	15	29.438	68012321
rs13482637	15	32.192	70331556
rs13482642	15	32.704	72042387
rs13482661	15	37.695	78589641
rs3665030	15	37.695	79223650
rs6276391	15	38.26	81657104
rs13482687	15	40.425	85776069
rs13482695	15	43.934	88301262
rs13482712	15	46.457	92076446
rs6285067	15	49.907	95144977
rs13482729	15	52.8378	96941901
rs13482751	15	58.0208	102781961
rs4231060	16	2.709	6223813
rs4158907	16	3.488	7962922
rs4162800	16	7.366	12472871
rs4163196	16	9.269	13400890
rs4165065	16	10.7917	17412172
rs4165081	16	12.309	19883172
rs4165279	16	12.645	21323715
rs4165440	16	15.968	24175772
rs4165602	16	19.059	27436402
rs4170308	16	22.693	32471948
rs4171932	16	24.347	34308447
rs4172915	16	25.429	35662276
rs4173902	16	26.316	37352904
rs4175608	16	27.084	39182602
rs4179075	16	28.372	42334588
rs4186744	16	32.127	51442246
rs4191367	16	34.832	59132971
rs4193069	16	36.064	60978161
rs4194417	16	36.426	62797558
rs4197150	16	37.766	66296803
rs4197715	16	38.88	67263492
rs4198737	16	39.6089	69011664
rs4200124	16	40.272	70695141
rs4201998	16	40.842	72511271
rs3718160	16	44.397	76867900
rs6317052	16	45.614	79493030
rs4211364	16	45.893	80830317
rs4211664	16	46.828	82781707
rs3680665	16	46.925	84553683
rs4212102	16	46.925	85097433
rs4213268	16	49.111	86462445
petM-01322-2	16	50.499	88158279
rs4219905	16	54.315	92999911
rs3712360	16	54.488	93538352
rs3696981	16	57.427	97617115
rs4136382	17	1.994	3388912
rs13482845	17	2.515	4593483
UT_17_3.221024	17	3.6639	6039016
rs3662575	17	7.6798	10166446
rs3662820	17	8.499	12508088
rs3672065	17	8.948	14336401
rs3726555	17	9.766	16539606
rs13482899	17	9.9113	17761307
rs13482914	17	11.403	20982760
rs3696835	17	11.403	22818022
rs3719497	17	12.6321	25639443
rs6397584	17	14.081	27588410
rs3693494	17	15.509	29917069
rs3672987	17	17.982	33247165
rs6390174	17	19.159	39127925
CEL-17_39772541	17	19.6062	41761487
rs13482997	17	19.766	43961586
rs13483002	17	22.593	45877173
rs13483016	17	25.749	49697207
rs3700227	17	27.3776	52750886
rs6272475	17	27.8219	53622040
rs3714226	17	28.7335	55409410
rs13483055	17	31.3089	60459368
rs6402097	17	32.818	64061791
rs3660112	17	41.874	70943506
rs3675634	17	41.874	71590806
rs3691628	17	44.65	72748982
rs13483103	17	45.636	74604174
rs6229946	17	46.498	75590536
rs3663088	17	48.091	77448216
gnf17.082.284	17	50.967	81351601
rs4231720	17	56.903	87209347
rs6288047	17	60.426	91978434
rs6397044	17	60.6697	93594172
rs3706382	17	60.7891	94530352
rs13483183	18	2.302	3516539
gnf18.001.688	18	3.022	4643088
rs4231742	18	5.653	11084828
rs6358426	18	10.1	16573191
rs13483244	18	11.532	20982761
rs4138020	18	11.956	22752710
gnf18.021.931	18	13.182	24601255
gnf18.022.796	18	13.916	25469901
rs3718586	18	18.185	33291841
rs3725637	18	18.692	34588212
rs13483299	18	19.461	36279727
rs3664831	18	19.461	37453885
rs3699816	18	21.088	39473386
rs13483319	18	21.395	41067707
rs3676196	18	22.9641	43083464
rs6184541	18	25.204	47598812
mCV24106092	18	25.9524	49191315
gnf18.051.412	18	28.334	53262641
rs6328845	18	32.145	57963869
rs3691542	18	39.532	66634522
rs3658163	18	42.5728	68820968
rs13483426	18	44.191	70283358
rs6161154	18	45.4317	71609676
rs13483436	18	48.825	73592016
rs13459193	18	50.699	74895831
rs13483446	18	51.7849	76899559
rs3706601	18	52.284	77708702
rs13483466	18	55.78	82409998
mCV24836796	18	57.837	85689515
rs13483482	18	58.2195	86272383
rs3713033	19	4.233	5029791
rs6236348	19	4.339	6211819
rs13483525	19	6.596	10518533
UT_19_10.709331	19	7.164	10788815
CEL-19_12595293	19	8.727	13399989
rs13483540	19	10.394	15540345
rs3686467	19	12.255	16955951
rs6223359	19	13.167	18599810
rs6372656	19	15.535	21917692
rs6309315	19	18.448	23661337
rs6293693	19	20.919	26160863
UT_19_29.979736	19	25.157	30313714
rs13459194	19	26.584	32123500
rs6237466	19	27.0572	32437861
rs3710829	19	32.8044	38242986
rs3656289	19	36.2939	42487227
rs3687275	19	36.667	43144678
rs13483643	19	38.754	45386221
mCV23390953	19	38.754	46090165
rs3023496	19	41.1388	48212356
mCV23069572	19	46.911	52876323
rs6304326	19	47.7924	53512609
rs13483682	19	51.0731	55236132
rs6211533	19	52.0708	57066900
rs6191324	19	54.657	59396320
UT_4_59.889271	19	?	?
rs13483712	20	4.352	9129480
CEL-X_9031623	20	5.383	10277028
rs13483724	20	20.386	33548080
gnfX.023.543	20	23.186	36252886
gnfX.026.801	20	23.186	39577867
rs13483731	20	23.186	39806024
rs13483746	20	26.277	47777149
gnfX.035.350	20	28.033	48285599
rs13483750	20	28.033	48727933
CEL-X_44311522	20	28.326	49318772
rs13483756	20	29.312	50304196
rs13483765	20	32.026	54787689
gnfX.044.260	20	?	?
rs13483786	20	34.566	61868817
petM-05810-1	20	35.531	66915814
rs3157124	20	36.847	68694215
rs13483825	20	37.868	71452881
CEL-X_68179178	20	38.295	73867519
CEL-X_72627341	20	38.38	78316989
CEL-X_72875547	20	38.38	78565195
rs13483858	20	38.38	79446294
rs13483862	20	38.38	80269841
CEL-X_75125049	20	38.38	80819498
rs13483868	20	39.3189	81842456
rs3725966	20	39.319	82743905
CEL-X_77780392	20	39.698	83474831
rs13483877	20	39.95	84193868
rs13483805	20	39.95	87440160
gnfX.076.619	20	40.816	89920839
gnfX.086.039	20	?	?
rs13483929	20	47.361	104017443
CEL-X_106858553	20	49.472	112637354
rs6205221	20	53.057	126830240
rs6221690	20	53.426	127572284
rs13484004	20	55.468	130310074
CEL-X_125736335	20	57.26	132263712
rs3697198	20	57.396	132751198
rs13484024	20	59.102	134541558
CEL-X_143595976	20	72.375	150143067
gnfX.141.820	20	73.953	158023555
CEL-X_154048891	20	76.117	160516970
gnfX.146.867	20	78.119	163124563
