# Supplementary material for: Practical Considerations Regarding the Use of Genotype and Pedigree Data to Model Relatedness in the Context of Genome-Wide Association Studies
Source: G3 (Bethesda). 2013 Oct 1;3(10):1861–7. doi: 10.1534/g3.113.007948 (PMC3789811; doi:10.1534/g3.113.007948)
Supplement: Supporting Information [file supp_g3.113.007948_FileS2.gz › data/PhenoF8.txt]

	Sex	Age	D3SUMTOTDIST15	AvContextD2
31026	F	63	5700	7.674
31027	F	63	3705	19.586
31028	F	63	7426	0
31029	F	63	5756	0
31030	M	63	5668	22.952
31031	M	63	6610	6.942
31034	M	62	8501	17.628
31035	M	62	5746	0.358
31038	M	62	4323	8.016
31039	M	62	9392	10.868
31145	F	59	2369	1.952
31146	F	59	4151	4.624
31147	F	59	9090	13.526
31148	F	59	9031	9.96
31153	F	57	5752	6.408
31154	F	57	5080	4.454
31155	M	57	2791	30.102
31156	M	57	5208	0.354
31157	M	57	6719	0
31158	M	57	2174	21.2
31201	M	55	2821	0
31202	M	55	4937	0
31203	F	55	2798	18.894
31204	F	55	1508	1.072
31205	F	55	905	0
31206	F	55	5559	16.368
31212	M	55	10144	1.946
31213	F	55	7831	24.032
31215	F	55	4471	43.928
31216	F	55	3257	11.19
31217	M	55	5037	42.542
31218	M	55	6573	17.984
31261	M	58	7439	12.282
31263	M	58	6790	25.644
31264	M	58	4584	62.446
31266	F	59	2796	33.062
31267	F	59	5391	5.33
31268	F	59	8059	57.156
31269	F	59	3071	44.704
31270	M	59	3424	52.638
31271	M	59	6247	17.942
31272	M	59	8196	67.44
31273	M	59	3570	13.356
31291	F	56	7178	29.388
31292	F	56	3360	27.94
31293	F	62	3995	11.232
31294	F	62	13616	17.472
31295	F	49	8421	3.014
31296	F	49	10143	7.652
31297	F	62	2523	11.028
31298	F	62	4714	0
31299	M	55	7181	38.062
31301	F	55	10258	23.3
31302	F	55	2690	40.274
31303	F	55	7284	3.92
31304	F	55	13482	0
31305	M	55	8555	15.308
31306	M	55	333	50.356
31307	F	55	4293	24.592
31308	F	55	6161	20.816
31309	M	55	1178	56.052
31310	M	55	2952	13.694
31331	F	55	11456	11.194
31332	F	55	10113	11.382
31333	M	55	6800	53.446
31334	M	55	3846	12.634
31338	F	54	4080	11.908
31339	F	54	5929	5.878
31340	M	54	5263	20.62
31341	M	54	5891	4.086
31444	F	51	7665	35.806
31445	F	51	7314	15.3
31446	M	51	5297	8.376
31447	M	51	5530	28.086
31453	F	50	6367	77.822
31454	F	50	12461	20.442
31455	F	50	7106	1.778
31456	M	50	5085	8.546
31457	M	50	7747	2.666
31460	M	60	4815	86.276
31462	F	50	4909	8.894
31463	F	50	6237	36.582
31464	M	60	2976	37.366
31465	M	60	6946	32.582
31466	M	60	3802	35.192
31515	F	58	2560	26.872
31516	F	58	5265	36.592
31518	M	58	5760	27.384
31519	M	58	2690	60.366
31520	M	58	4172	1.424
31521	M	58	8580	28.312
31523	F	58	4941	0
31524	F	58	4384	23.868
31525	M	58	7415	58.524
31526	M	58	2665	39.132
31527	M	58	6251	25.654
31528	M	58	6252	15.32
31571	F	56	3048	11.576
31572	F	56	3084	68.158
31573	F	56	6558	0
31574	F	56	7938	37.38
31575	M	56	6751	52.674
31578	M	56	7655	45.348
31580	F	55	8973	40.934
31581	F	55	6974	42.534
31582	F	55	2887	13.136
31583	F	55	3829	5.348
31585	M	55	3452	0
31586	M	55	6823	49.648
31593	F	53	9458	45.732
31594	F	53	10068	30.096
31599	M	53	2709	14.958
31600	M	53	1898	25.784
31694	M	49	6021	20.996
31697	F	49	5554	25.458
31698	F	49	1604	30.446
31741	F	52	2201	38.618
31742	F	52	4822	22.08
31743	M	52	1745	10.68
31744	M	52	5133	15.474
31745	M	52	1388	33.284
31746	M	52	8834	13.332
31747	F	71	13520	11.2
31748	F	71	8641	71.198
31749	F	71	7767	42.154
31750	F	71	3720	61.754
31776	M	71	3443	46.638
31777	M	71	8090	28.79
31778	M	71	6135	24.72
31779	M	71	8108	7.666
31780	F	70	9265	48.776
31781	F	70	7922	52.14
31782	F	70	10556	0.716
31783	F	70	8941	12.98
31801	F	66	5232	64.422
31802	F	66	1827	57.014
31803	F	66	4254	0.358
31804	M	66	4564	50.918
31805	M	66	9541	6.03
31806	M	66	6279	50.746
31807	M	66	10611	25.264
31809	F	67	13036	30.422
31810	F	67	6314	5.354
31811	M	67	5819	31.082
31812	M	67	5996	8.898
31813	M	67	5628	25.756
31814	M	67	4796	27.894
31815	M	67	9428	24.352
31816	F	66	3767	20.156
31817	F	66	2569	17.08
31818	F	66	9581	10.146
31819	M	66	3437	37.688
31820	M	66	280	37.894
31821	M	66	4810	19.722
31822	M	66	10091	24.002
31823	F	67	677	34.71
31824	F	67	5108	16.916
31825	F	55	6894	3.568
31826	M	49	3417	23.348
31827	M	62	4319	17.958
31828	F	67	5436	28.684
31829	M	67	4510	26.11
31830	M	67	9491	27.78
31831	M	67	2750	33.992
31832	M	67	16675	33.846
33001	F	62	3500	18.46
33002	F	62	3659	13.324
33003	F	62	1350	0
33004	F	62	3338	48.934
33005	M	62	10697	16.922
33006	M	62	6664	80.068
33007	F	62	6824	18.524
33008	F	62	7096	9.44
33009	F	60	2424	19.742
33010	F	60	6992	13.18
33011	F	60	7520	37.808
33013	M	60	6544	30.948
33014	M	60	3047	11.21
33015	F	63	7082	6.576
33016	F	63	7809	1.066
33017	F	63	2130	3.746
33018	F	63	8720	6.954
33019	M	63	3958	18.126
33020	M	63	8859	16.724
33021	M	63	8536	1.238
33022	F	63	793	89.154
33023	M	63	9934	66.776
33024	M	63	12798	26.14
33025	M	63	5408	34.392
33026	M	63	1655	29.014
33027	F	63	3233	18.834
33028	F	63	15513	30.78
33029	F	63	7804	0
33030	F	63	1410	10.33
33031	M	63	4474	25.45
33032	M	63	4083	15.276
33033	M	63	8994	14.036
33034	F	62	6207	28.018
33035	F	62	1111	35.128
33036	F	62	1944	18.022
33037	M	62	3844	28.28
33038	M	62	4352	13.152
33039	M	62	1568	4.262
33040	F	62	8178	23.694
33041	F	62	5570	29.224
33042	F	62	8738	29.584
33043	F	62	6413	0
33044	M	62	5631	7.3
33045	M	62	10292	8.352
33046	M	62	5735	21.692
33047	M	62	3306	11.396
33048	F	60	3843	16.752
33049	F	60	6098	1.242
33050	F	60	8958	49.126
33051	M	60	2079	30.784
33052	M	60	3038	18.838
33053	M	60	8225	9.956
33054	M	60	5611	14.612
33081	M	59	11425	11.024
33082	M	59	11792	5.878
33083	M	59	3724	10.17
33084	M	59	16222	19.746
33085	M	59	13900	9.974
33086	F	59	13467	31.546
33087	F	59	8784	70.338
33088	F	59	7929	11.952
33089	F	59	5593	16.182
33090	F	59	8271	15.684
33091	M	60	10063	14.924
33093	M	60	6769	27.182
33094	M	60	4764	21.354
33095	F	59	12091	52.274
33096	F	59	14074	20.12
33097	F	59	1786	27.04
33101	F	59	5920	7.652
33102	F	59	8156	20.622
33103	F	58	3343	23.968
33104	F	58	3119	58.148
33105	F	58	11704	28.28
33107	M	58	1504	12.442
33108	M	58	4887	8
33109	M	58	6699	9.616
33110	M	58	8893	1.966
33111	F	58	9602	32.562
33112	F	58	2110	30.136
33113	F	58	3823	17.246
33114	F	58	6995	20.81
33115	F	58	2334	52.698
33116	M	70	3795	45.78
33117	M	70	4712	55.514
33118	M	70	4041	12.816
33119	M	70	2386	51.936
33120	F	69	4937	52.872
33121	F	69	8382	15.092
33122	F	69	6407	47.656
33123	F	69	6325	29.732
33124	F	69	10685	40.748
33125	M	69	4233	62.098
33126	M	69	10196	2.846
33127	M	69	10888	10.294
33128	M	69	2834	21.85
33205	F	69	8587	10.474
33206	F	69	2462	51.728
33207	F	69	5845	12.826
33208	F	64	6402	16.034
33209	F	64	8843	16.902
33210	F	69	4398	49.128
33211	F	69	10015	11.756
33212	F	69	3619	15.314
33213	F	69	795	18.368
33214	F	69	7939	14.6
33215	F	66	10383	10.482
33216	F	66	1644	70.07
33217	F	66	3973	35.58
33218	F	66	5516	0
33219	F	66	6759	8.356
33220	M	66	3269	38.762
33221	M	66	7494	12.802
33222	M	66	5116	25.106
33223	M	63	2329	87.706
33225	M	64	7677	28.494
33227	M	64	6555	23.668
33228	M	64	8318	4.982
33229	F	65	1811	40.2
33230	F	65	11868	15.858
33231	F	64	11570	12.588
33232	F	64	9801	12.796
33233	M	64	9564	26.536
33234	M	64	7160	23.246
33235	M	64	10680	39.576
33236	M	64	8560	12.826
33237	M	65	6992	66.206
33238	M	65	6827	20.844
33239	M	65	5049	28.466
33240	M	65	6035	27.394
33241	F	63	3902	35.73
33242	F	63	3301	49.466
33243	F	63	6457	46.11
33244	F	61	15510	65.822
33245	F	62	6587	45.78
33246	F	62	5848	84.87
33247	F	62	10688	77.432
33248	F	62	2948	71.916
33251	M	62	1520	23.328
33252	M	62	1914	37.51
33253	M	61	12232	15.31
33254	M	61	12865	8.88
33255	M	61	8195	15.312
33256	M	61	6716	62.63
33257	F	61	6626	68.528
33258	F	61	9590	66.44
33259	F	61	5984	51.79
33260	M	70	3374	74.708
33261	M	70	4384	10.114
33263	M	70	4115	62.932
33264	M	70	4338	13.176
33265	F	70	9458	9.786
33266	F	70	9981	10.502
33267	F	70	3985	8.91
33268	F	70	3183	58.064
33270	M	70	2344	57.802
33271	M	70	4483	2.496
33272	M	70	2947	14.608
33273	F	70	1983	30.096
33274	F	70	5493	24.384
33275	F	70	7652	13.358
33276	F	70	7511	48.972
33277	M	70	4738	30.442
33278	M	70	1831	12.798
33280	M	70	1319	25.08
33416	F	66	7818	6.24
33417	F	66	6250	7.132
33418	F	66	7727	8.39
33419	F	66	7112	17.08
33420	M	66	3025	44.836
33421	M	66	3341	41.634
33422	M	66	6138	15.846
33423	M	66	4488	38.896
33424	M	64	5702	17.266
33451	M	64	4659	14.242
33452	M	64	6305	13.714
33453	M	64	2955	57.84
33456	M	58	4196	?
33457	F	56	876	?
33458	F	56	1333	11.198
33459	F	56	5436	17.282
33460	F	56	4835	10.872
33461	F	56	2804	80.394
33463	M	56	4623	3.026
33464	M	56	5932	4.086
33465	M	53	6235	0
33466	M	53	6642	13.87
33467	F	55	7717	6.23
33468	F	55	6603	37.606
33469	F	55	4956	35.618
33519	F	58	6802	6.226
33520	F	58	1697	19.232
33521	F	58	4941	43.96
33522	F	58	12665	28.48
33523	M	58	2875	43.78
33524	M	58	8339	4.982
33525	M	58	3258	10.502
33559	F	67	8107	7.658
33560	F	67	7311	13.196
33561	F	67	6708	40.776
33562	M	93	5065	19.424
33564	M	69	2911	0.714
33565	M	69	7364	38.108
33566	F	69	4402	67.27
33567	F	69	7628	21.216
33568	F	69	11275	26.51
33569	F	69	5531	79.232
33570	F	69	6962	13.668
33571	F	68	9404	26.822
33572	F	68	10293	27.236
33573	F	68	4058	9.578
33574	F	68	4023	25.42
33575	M	68	10911	12.258
33576	M	68	4380	12.288
33577	M	68	1764	0
33579	F	58	9943	88.614
33580	F	58	4613	11.05
33581	M	67	4375	30.98
33582	M	67	2203	26.696
33583	M	67	10621	0
33584	M	67	10300	52.204
33585	M	67	5901	12.958
33587	F	66	3623	0.892
33588	F	66	9895	62.006
33589	F	66	3633	24.334
33590	F	66	9971	11.04
33591	M	66	7108	18.142
33592	M	66	8089	12.964
33593	M	66	6824	39.458
33594	M	62	3871	0
33596	M	62	2446	30.808
33599	F	62	6236	36.704
33600	F	62	7632	9.442
33601	F	59	7114	12.6
33602	F	59	8213	17.448
33603	M	62	5687	57.502
33604	M	62	2463	48.392
33605	M	62	5664	15.502
33606	M	62	3389	31.158
33608	F	62	5562	46.758
33609	F	62	4902	34.152
33610	F	62	2275	61.43
33611	F	62	2766	73.162
33612	M	67	10296	6.208
33613	M	67	8393	15.308
33614	M	67	5563	16.554
33615	M	67	11275	20.11
33616	M	67	6644	6.224
33617	M	67	3128	9.094
33618	M	67	8468	26.366
33619	M	67	3866	40.92
33620	F	65	10575	7.812
33622	F	65	10993	12.644
33624	F	65	12474	28.624
33625	F	65	9162	16.582
33626	F	65	13716	49.686
33628	F	65	15819	29.934
33629	M	65	11541	18.372
33630	M	65	6787	30.774
33631	M	65	8329	38.238
33632	M	65	8140	63.166
33633	M	65	6302	29.52
33634	M	64	14903	9.8
33635	M	64	7249	15.128
33636	M	64	5722	37.51
33638	M	64	2221	3.022
33640	F	66	4438	42.36
33642	F	66	11855	39.21
33643	M	66	2697	8.368
33644	M	66	7932	26.178
33645	M	66	5656	12.094
33646	M	66	6295	16.866
33647	M	66	4774	0
33648	F	66	2798	3.376
33649	F	66	2380	25.978
33650	F	66	1167	16.912
33651	F	64	9281	17.064
33837	F	61	9811	6.41
33839	M	62	6875	14.236
33842	M	62	3653	40.22
33850	M	61	5622	13.182
33905	F	62	9087	39.326
33906	F	62	574	12.998
33910	M	62	6413	19.21
33911	M	62	9917	28.12
33915	F	58	12676	29.906
33916	F	62	14685	22.072
33917	F	62	3798	66.894
33919	M	59	5463	16.946
33923	M	62	16668	9.834
33934	F	59	3771	0
33936	M	58	5773	12.846
33938	M	58	10416	0
33939	M	58	12661	14.084
34044	M	71	14133	0.708
34045	M	71	9528	31.496
34049	F	68	10991	?
34050	M	68	4728	9.602
34071	M	68	5160	33.508
34073	M	68	5104	72.386
34280	F	68	9702	20.124
34281	F	68	8668	0
34282	F	68	12375	41.874
34283	F	64	8068	19.546
34298	F	61	4240	69.16
34338	F	63	6283	8.544
34340	F	62	11126	53.052
34401	M	62	3279	20.962
34402	M	62	2187	30.49
34406	F	61	4698	5.35
34407	F	61	2961	28.65
34409	F	61	12606	35.278
34604	M	63	7353	24.076
34605	M	63	6235	52.892
35559	F	57	2268	10.484
35560	F	57	4950	11.234
35561	F	57	5851	0
35562	F	57	4364	4.07
35563	M	57	1107	8.34
35564	M	57	6804	12.088
35565	M	57	8125	0
35603	M	56	7822	20.642
35604	M	56	6920	18.346
35605	M	56	1429	0
35606	M	56	10445	21.898
35608	F	56	4339	19.224
35609	F	56	13277	28.382
35613	M	56	13917	30.744
35614	M	56	3447	0
35616	F	56	5738	0
35617	F	56	6819	1.774
35619	F	56	3051	6.24
35621	M	56	8655	19.078
35622	M	56	7380	0
35625	F	55	5364	36.104
35626	F	55	2092	15.658
35627	M	55	5781	0
35628	M	55	4135	1.784
35629	M	55	3664	0
35661	F	54	5706	0
35662	F	54	15985	4.1
35663	F	54	9162	0
35664	F	54	13070	0
35665	M	54	8359	15.31
35666	M	54	12159	13.898
35667	M	54	12279	0
35668	M	54	6563	0
35669	F	54	6747	2.49
35670	F	54	1342	30.534
35671	F	54	9642	16.574
35724	F	53	8124	66.858
35725	F	53	9632	8.162
35726	M	55	8439	5.53
35727	M	55	10108	23.826
35728	M	55	3029	44.44
35729	M	55	3920	38.228
35730	F	55	9939	15.316
35731	F	55	9817	35.96
35732	M	55	9563	0.536
35733	M	55	9572	15.83
35734	M	55	9445	37.55
35735	M	55	8492	50.2
35747	M	53	5177	25.48
35748	M	53	7964	5.338
35749	M	53	2314	8.894
35750	M	53	12052	20.846
35760	F	53	3257	6.562
35763	F	53	7893	11.56
35803	F	49	7516	0
35805	M	49	11219	4.64
35808	F	49	16091	30.492
35809	F	49	8944	28.836
35811	M	49	7054	9.956
35816	F	49	5086	16.356
35828	M	49	8082	0
35829	M	49	2727	0.358
35851	F	46	5635	?
35854	M	66	5387	33.258
35858	M	66	6791	37.176
35859	M	66	7372	7.664
35860	M	66	12728	13.176
35979	F	64	7219	25.036
35980	F	64	3955	3.568
35981	M	64	8844	24.014
35982	M	64	6914	21.366
35983	M	64	8109	0
35984	M	64	14372	1.072
