# Supplementary material for: Practical Considerations Regarding the Use of Genotype and Pedigree Data to Model Relatedness in the Context of Genome-Wide Association Studies
Source: G3 (Bethesda). 2013 Oct 1;3(10):1861–7. doi: 10.1534/g3.113.007948 (PMC3789811; doi:10.1534/g3.113.007948)
Supplement: Supporting Information [file supp_g3.113.007948_FileS2.gz › data/pedigree.txt]

id	sex	generation	sire	dam	family
-1002	M	F0	0	0	F0
-1001	F	F0	0	0	F0
1	M	F1	-1002	-1001	F1
2	F	F1	-1002	-1001	F1
16152	F	F2	1	2	F1-16
16153	F	F2	1	2	F1-16
16154	F	F2	1	2	F1-16
16149	M	F2	1	2	F1-16
16150	M	F2	1	2	F1-16
16151	M	F2	1	2	F1-16
16146	F	F2	1	2	F1-17
16147	F	F2	1	2	F1-17
16148	F	F2	1	2	F1-17
16145	M	F2	1	2	F1-17
16142	M	F2	1	2	F1-17
16143	M	F2	1	2	F1-17
16144	M	F2	1	2	F1-17
16161	F	F2	1	2	F1-18
16162	F	F2	1	2	F1-18
16163	F	F2	1	2	F1-18
16155	M	F2	1	2	F1-18
16156	M	F2	1	2	F1-18
16157	M	F2	1	2	F1-18
16158	M	F2	1	2	F1-18
16159	M	F2	1	2	F1-18
18300	F	F2	1	2	F1-22
18301	F	F2	1	2	F1-22
18302	F	F2	1	2	F1-22
18303	F	F2	1	2	F1-22
18304	F	F2	1	2	F1-22
18296	M	F2	1	2	F1-22
18297	M	F2	1	2	F1-22
18298	M	F2	1	2	F1-22
18299	M	F2	1	2	F1-22
18291	M	F2	1	2	F1-20
18292	M	F2	1	2	F1-20
18293	M	F2	1	2	F1-20
18294	M	F2	1	2	F1-20
18295	M	F2	1	2	F1-20
16160	F	F2	1	2	F1-14
16164	M	F2	1	2	F1-14
16165	M	F2	1	2	F1-14
16166	M	F2	1	2	F1-14
16167	M	F2	1	2	F1-14
16168	M	F2	1	2	F1-14
18266	F	F2	1	2	F1-19
18267	F	F2	1	2	F1-19
18262	M	F2	1	2	F1-19
18263	M	F2	1	2	F1-19
18264	M	F2	1	2	F1-19
18347	M	F2	1	2	F1-19
18348	M	F2	1	2	F1-19
18349	M	F2	1	2	F1-19
18350	M	F2	1	2	F1-19
18281	F	F2	1	2	F1-27
18282	F	F2	1	2	F1-27
18283	F	F2	1	2	F1-27
18277	F	F2	1	2	F1-27
18289	M	F2	1	2	F1-27
18290	M	F2	1	2	F1-27
18284	M	F2	1	2	F1-27
18285	M	F2	1	2	F1-27
18253	F	F2	1	2	F1-29
18252	M	F2	1	2	F1-29
18351	M	F2	1	2	F1-29
18352	M	F2	1	2	F1-29
18353	M	F2	1	2	F1-29
18422	F	F2	1	2	F1-13
18423	F	F2	1	2	F1-13
18424	F	F2	1	2	F1-13
18425	F	F2	1	2	F1-13
18426	F	F2	1	2	F1-13
18286	M	F2	1	2	F1-13
18287	M	F2	1	2	F1-13
18288	M	F2	1	2	F1-13
18413	F	F2	1	2	F1-15
18414	F	F2	1	2	F1-15
18415	F	F2	1	2	F1-15
18416	F	F2	1	2	F1-15
18417	M	F2	1	2	F1-15
18419	M	F2	1	2	F1-15
18420	M	F2	1	2	F1-15
18421	M	F2	1	2	F1-15
18265	F	F2	1	2	F1-24
18268	F	F2	1	2	F1-24
18269	F	F2	1	2	F1-24
18270	F	F2	1	2	F1-24
18271	F	F2	1	2	F1-24
18272	F	F2	1	2	F1-24
18273	M	F2	1	2	F1-24
18274	M	F2	1	2	F1-24
18391	F	F2	1	2	F1-26
18392	F	F2	1	2	F1-26
18393	F	F2	1	2	F1-26
18394	F	F2	1	2	F1-26
18395	F	F2	1	2	F1-26
18275	M	F2	1	2	F1-26
18276	M	F2	1	2	F1-26
18405	F	F2	1	2	F1-28
18406	F	F2	1	2	F1-28
18408	F	F2	1	2	F1-28
18409	F	F2	1	2	F1-28
18407	M	F2	1	2	F1-28
18388	M	F2	1	2	F1-28
18389	M	F2	1	2	F1-28
18390	M	F2	1	2	F1-28
18254	F	F2	1	2	F1-30
18255	F	F2	1	2	F1-30
18256	F	F2	1	2	F1-30
18257	F	F2	1	2	F1-30
18258	F	F2	1	2	F1-30
18259	F	F2	1	2	F1-30
18260	F	F2	1	2	F1-30
18261	M	F2	1	2	F1-30
18362	F	F2	1	2	F1-21
18396	F	F2	1	2	F1-21
18397	F	F2	1	2	F1-21
18398	F	F2	1	2	F1-21
18399	F	F2	1	2	F1-21
18400	F	F2	1	2	F1-21
18374	F	F2	1	2	F1-21
18375	M	F2	1	2	F1-21
18376	M	F2	1	2	F1-21
18354	M	F2	1	2	F1-21
18355	M	F2	1	2	F1-21
18356	M	F2	1	2	F1-21
18401	F	F2	1	2	F1-23
18402	F	F2	1	2	F1-23
18403	F	F2	1	2	F1-23
18404	F	F2	1	2	F1-23
18386	M	F2	1	2	F1-23
18387	M	F2	1	2	F1-23
18278	F	F2	1	2	F1-25
18279	F	F2	1	2	F1-25
18280	F	F2	1	2	F1-25
18410	M	F2	1	2	F1-25
18411	M	F2	1	2	F1-25
18412	M	F2	1	2	F1-25
18871	F	F3	16164	18257	BrBDF2-01
18843	M	F3	16164	18257	BrBDF2-01
19418	F	F3	18417	18423	BrBDF2-02
19419	M	F3	18417	18423	BrBDF2-02
19420	M	F3	18417	18423	BrBDF2-02
18911	M	F3	16149	18424	BrBDF2-03
18890	F	F3	16149	18424	BrBDF2-03
18891	F	F3	16149	18424	BrBDF2-03
18844	M	F3	18286	18266	BrBDF2-06
18845	M	F3	18286	18266	BrBDF2-06
18846	M	F3	18287	18362	BrBDF2-07
18872	F	F3	18287	18362	BrBDF2-07
18873	F	F3	18287	18362	BrBDF2-07
18860	F	F3	18288	18300	BrBDF2-08
18861	F	F3	18288	18300	BrBDF2-08
18677	M	F3	18288	18300	BrBDF2-08
18878	F	F3	18291	16160	BrBDF2-09
18797	M	F3	18291	16160	BrBDF2-09
18798	M	F3	18291	16160	BrBDF2-09
20078	F	F3	16165	18401	BrBDF2-10
20079	F	F3	16165	18401	BrBDF2-10
20070	M	F3	16165	18401	BrBDF2-10
18895	F	F3	18407	18414	BrBDF2-15
18908	M	F3	18261	18416	BrBDF2-17
18909	M	F3	18261	18416	BrBDF2-17
18887	F	F3	18261	18416	BrBDF2-17
18830	M	F3	18419	16152	BrBDF2-18
18862	F	F3	18419	16152	BrBDF2-18
18863	F	F3	18419	16152	BrBDF2-18
18892	F	F3	18420	16146	BrBDF2-19
19416	F	F3	18421	16161	BrBDF2-20
19417	M	F3	18421	16161	BrBDF2-20
20098	F	F3	18292	16154	BrBDF2-22
20099	M	F3	18292	16154	BrBDF2-22
18910	M	F3	16150	18396	BrBDF2-23
18888	F	F3	16150	18396	BrBDF2-23
18889	F	F3	16150	18396	BrBDF2-23
18914	M	F3	16151	18301	BrBDF2-24
18915	M	F3	16151	18301	BrBDF2-24
18896	F	F3	16151	18301	BrBDF2-24
18879	F	F3	18386	16147	BrBDF2-25
18880	F	F3	18386	16147	BrBDF2-25
18799	M	F3	18386	16147	BrBDF2-25
18881	F	F3	18273	16148	BrBDF2-26
18901	M	F3	18273	16148	BrBDF2-26
18902	M	F3	18273	16148	BrBDF2-26
20077	F	F3	16142	18279	BrBDF2-27
20069	M	F3	16142	18279	BrBDF2-27
18886	F	F3	16144	18281	BrBDF2-29
18864	F	F3	18353	18405	BrBDF2-30
18831	M	F3	18353	18405	BrBDF2-30
18832	M	F3	18353	18405	BrBDF2-30
18852	F	F3	18351	16162	BrBDF2-31
18853	F	F3	18351	16162	BrBDF2-31
18819	M	F3	18351	16162	BrBDF2-31
18826	M	F3	16156	18254	BrBDF2-33
18893	F	F3	16156	18254	BrBDF2-33
18894	F	F3	16156	18254	BrBDF2-33
18858	F	F3	16157	18397	BrBDF2-34
18823	M	F3	16157	18397	BrBDF2-34
18824	M	F3	16157	18397	BrBDF2-34
18875	F	F3	16158	18302	BrBDF2-35
18876	F	F3	16158	18302	BrBDF2-35
19276	F	F3	16159	18402	BrBDF2-36
19277	F	F3	16159	18402	BrBDF2-36
19271	M	F3	16159	18402	BrBDF2-36
19278	F	F3	18347	18280	BrBDF2-39
19273	M	F3	18347	18280	BrBDF2-39
18865	F	F3	18294	18253	BrBDF2-43
18866	F	F3	18294	18253	BrBDF2-43
18678	M	F3	18294	18253	BrBDF2-43
18916	M	F3	18295	18255	BrBDF2-44
18897	F	F3	18295	18255	BrBDF2-44
18898	F	F3	18295	18255	BrBDF2-44
20081	M	F3	18296	18398	BrBDF2-45
20100	F	F3	18296	18398	BrBDF2-45
18882	F	F3	18387	18399	BrBDF2-46
18903	M	F3	18387	18399	BrBDF2-46
18904	M	F3	18387	18399	BrBDF2-46
18859	F	F3	18410	18374	BrBDF2-48
18825	M	F3	18410	18374	BrBDF2-48
18827	M	F3	18410	18374	BrBDF2-48
18867	F	F3	18354	18408	BrBDF2-51
18833	M	F3	18354	18408	BrBDF2-51
18834	M	F3	18354	18408	BrBDF2-51
18851	F	F3	18355	18256	BrBDF2-52
18817	M	F3	18355	18256	BrBDF2-52
18818	M	F3	18355	18256	BrBDF2-52
18883	F	F3	18356	18303	BrBDF2-53
18905	M	F3	18356	18303	BrBDF2-53
18906	M	F3	18356	18303	BrBDF2-53
18868	F	F3	18411	18304	BrBDF2-54
18869	F	F3	18411	18304	BrBDF2-54
18835	M	F3	18411	18304	BrBDF2-54
18854	F	F3	18299	18395	BrBDF2-57
18820	M	F3	18299	18395	BrBDF2-57
18821	M	F3	18299	18395	BrBDF2-57
18855	F	F3	18290	18404	BrBDF2-58
18828	M	F3	18290	18404	BrBDF2-58
18829	M	F3	18290	18404	BrBDF2-58
20076	F	F3	18290	18404	BrBDF2-58
20067	M	F3	18290	18404	BrBDF2-58
20068	M	F3	18290	18404	BrBDF2-58
18874	F	F3	18412	18272	BrBDF2-61
18795	M	F3	18412	18272	BrBDF2-61
18796	M	F3	18412	18272	BrBDF2-61
18816	M	F3	18275	18277	BrBDF2-62
19389	F	F3	18275	18277	BrBDF2-62
19390	F	F3	18275	18277	BrBDF2-62
18870	F	F3	18276	18409	BrBDF2-63
18841	M	F3	18276	18409	BrBDF2-63
18842	M	F3	18276	18409	BrBDF2-63
18877	F	F3	18284	18422	BrBDF2-64
18884	F	F3	18285	18258	BrBDF2-65
18885	F	F3	18285	18258	BrBDF2-65
18907	M	F3	18285	18258	BrBDF2-65
18856	F	F3	18390	18260	BrBDF2-67
18857	F	F3	18390	18260	BrBDF2-67
18822	M	F3	18390	18260	BrBDF2-67
19391	F	F3	16168	18278	BrBDF2-70
19414	M	F3	16168	18278	BrBDF2-70
19920	F	F4	18905	18867	BrBDF4-36
19921	F	F4	18799	18892	BrBDF4-31
19922	F	F4	18903	18859	BrBDF4-34
19923	F	F4	18903	18859	BrBDF4-34
19924	F	F4	18906	18871	BrBDF4-37
19951	M	F4	18905	18867	BrBDF4-36
19952	M	F4	18905	18867	BrBDF4-36
19953	M	F4	18825	18887	BrBDF4-09
19954	M	F4	18799	18892	BrBDF4-31
19955	M	F4	18799	18892	BrBDF4-31
19956	M	F4	18903	18859	BrBDF4-34
19957	M	F4	18906	18871	BrBDF4-37
19958	M	F4	18906	18871	BrBDF4-37
20401	M	F4	18833	18878	BrBDF4-18
20402	M	F4	18833	18878	BrBDF4-18
20403	F	F4	18833	18878	BrBDF4-18
20405	F	F4	18818	18856	BrBDF4-02
20406	M	F4	18818	18856	BrBDF4-02
20407	M	F4	18677	18857	BrBDF4-13
20408	M	F4	18677	18857	BrBDF4-13
20409	F	F4	18677	18857	BrBDF4-13
20410	F	F4	18834	18882	BrBDF4-19
20411	F	F4	18834	18882	BrBDF4-19
20413	F	F4	18822	18872	BrBDF4-06
20415	M	F4	18822	18872	BrBDF4-06
20511	F	F4	18824	18881	BrBDF4-08
20512	F	F4	18824	18881	BrBDF4-08
20513	M	F4	18824	18881	BrBDF4-08
20514	M	F4	18835	18888	BrBDF4-20
20515	M	F4	18835	18888	BrBDF4-20
20516	F	F4	18835	18888	BrBDF4-20
20517	M	F4	18796	18879	BrBDF4-28
20519	F	F4	18798	18889	BrBDF4-30
20520	F	F4	18798	18889	BrBDF4-30
20521	M	F4	18798	18889	BrBDF4-30
20522	F	F4	18819	18860	BrBDF4-03
20524	M	F4	18841	18891	BrBDF4-21
20525	F	F4	18841	18891	BrBDF4-21
20526	F	F4	18841	18891	BrBDF4-21
20528	F	F4	18844	18858	BrBDF4-24
20529	M	F4	18901	18898	BrBDF4-32
20530	F	F4	18901	18898	BrBDF4-32
20531	F	F4	18901	18898	BrBDF4-32
20532	F	F4	18902	18854	BrBDF4-33
20533	F	F4	18902	18854	BrBDF4-33
20534	M	F4	18904	18863	BrBDF4-35
20535	F	F4	18904	18863	BrBDF4-35
20536	F	F4	20069	19416	BrBDF4-50
20537	F	F4	20069	19416	BrBDF4-50
20538	M	F4	20069	19416	BrBDF4-50
20539	F	F4	19419	19390	BrBDF4-57
20542	F	F4	19420	19391	BrBDF4-58
20543	M	F4	19420	19391	BrBDF4-58
20701	M	F4	18828	18896	BrBDF4-11
20702	M	F4	18828	18896	BrBDF4-11
20703	F	F4	18828	18896	BrBDF4-11
20704	F	F4	18797	18883	BrBDF4-29
20705	F	F4	18797	18883	BrBDF4-29
20706	M	F4	18797	18883	BrBDF4-29
20707	M	F4	18915	18894	BrBDF4-46
20708	M	F4	18915	18894	BrBDF4-46
20709	F	F4	18915	18894	BrBDF4-46
20710	F	F4	19414	20098	BrBDF4-55
20711	M	F4	19414	20098	BrBDF4-55
20712	M	F4	19414	20098	BrBDF4-55
20713	M	F4	20067	19276	BrBDF4-48
20714	M	F4	18823	18877	BrBDF4-07
20715	M	F4	18845	18862	BrBDF4-25
20716	M	F4	18910	18893	BrBDF4-41
20717	M	F4	18910	18893	BrBDF4-41
20718	M	F4	18911	18855	BrBDF4-42
20719	M	F4	20068	20100	BrBDF4-49
20720	M	F4	20068	20100	BrBDF4-49
20721	M	F4	19271	20077	BrBDF4-52
20722	M	F4	19271	20077	BrBDF4-52
20723	M	F4	19417	19389	BrBDF4-56
20727	M	F4	18827	18890	BrBDF4-10
20729	M	F4	18842	18897	BrBDF4-22
20730	M	F4	18826	18895	BrBDF4-43
20733	M	F4	19273	18874	BrBDF4-53
20734	M	F4	20081	20078	BrBDF4-54
20735	M	F4	20081	20078	BrBDF4-54
20736	M	F4	18846	18866	BrBDF4-26
20737	M	F4	18906	18871	BrBDF4-37
20738	M	F4	18907	18876	BrBDF4-38
20739	M	F4	18907	18876	BrBDF4-38
20740	M	F4	18816	20079	BrBDF4-44
20741	M	F4	18816	20079	BrBDF4-44
20742	M	F4	18820	18864	BrBDF4-04
20743	M	F4	18831	18865	BrBDF4-15
20744	M	F4	18831	18865	BrBDF4-15
20745	M	F4	18902	18854	BrBDF4-33
20746	M	F4	18902	18854	BrBDF4-33
20776	F	F4	20067	19276	BrBDF4-48
20777	F	F4	20067	19276	BrBDF4-48
20778	F	F4	18823	18877	BrBDF4-07
20779	F	F4	18823	18877	BrBDF4-07
20780	F	F4	18910	18893	BrBDF4-41
20781	F	F4	18845	18862	BrBDF4-25
20783	F	F4	18911	18855	BrBDF4-42
20784	F	F4	20068	20100	BrBDF4-49
20785	F	F4	19271	20077	BrBDF4-52
20786	F	F4	19417	19389	BrBDF4-56
20787	F	F4	18825	18887	BrBDF4-09
20788	F	F4	18825	18887	BrBDF4-09
20789	F	F4	18827	18890	BrBDF4-10
20790	F	F4	18827	18890	BrBDF4-10
20791	F	F4	18842	18897	BrBDF4-22
20792	F	F4	18826	18895	BrBDF4-43
20793	F	F4	18826	18895	BrBDF4-43
20794	F	F4	18916	18870	BrBDF4-47
20795	F	F4	19273	18874	BrBDF4-53
20796	F	F4	19273	18874	BrBDF4-53
20797	F	F4	20081	20078	BrBDF4-54
20798	F	F4	18846	18866	BrBDF4-26
20799	F	F4	18846	18866	BrBDF4-26
20800	F	F4	18906	18871	BrBDF4-37
20801	F	F4	18906	18871	BrBDF4-37
20802	F	F4	18907	18876	BrBDF4-38
20803	F	F4	18816	20079	BrBDF4-44
20804	F	F4	18820	18864	BrBDF4-04
20805	F	F4	18820	18864	BrBDF4-04
20806	F	F4	18831	18865	BrBDF4-15
20807	F	F4	20099	18886	BrBDF4-59
20808	F	F4	20099	18886	BrBDF4-59
20876	F	F4	18796	18879	BrBDF4-28
20877	F	F4	18796	18879	BrBDF4-28
20878	F	F4	18795	18875	BrBDF4-27
20879	F	F4	18795	18875	BrBDF4-27
20880	M	F4	20070	20076	BrBDF4-51
20881	M	F4	20070	20076	BrBDF4-51
20882	M	F4	18795	18875	BrBDF4-27
20883	M	F4	18795	18875	BrBDF4-27
26001	F	F5	20738	19920	BrBDF5-15
26002	F	F5	20740	20709	BrBDF5-18
26003	F	F5	20740	20709	BrBDF5-18
26004	F	F5	20734	20795	BrBDF5-22
26005	F	F5	20515	20781	BrBDF5-28
26006	F	F5	20515	20781	BrBDF5-28
26007	F	F5	20733	20536	BrBDF5-30
26008	F	F5	20727	20511	BrBDF5-4
26055	M	F5	20515	20781	BrBDF5-28
26056	M	F5	20733	20536	BrBDF5-30
26058	M	F5	20727	20511	BrBDF5-4
26059	M	F5	20727	20511	BrBDF5-4
26011	F	F5	20737	20793	BrBDF5-29
26028	F	F5	20407	20703	BrBDF5-5
26029	F	F5	20407	20703	BrBDF5-5
26060	M	F5	20521	19921	BrBDF5-12
26061	M	F5	20737	20793	BrBDF5-29
26062	M	F5	20745	20542	BrBDF5-31
26063	M	F5	20745	20542	BrBDF5-31
26064	M	F5	20736	20878	BrBDF5-10
26065	M	F5	19953	20405	BrBDF5-27
26066	M	F5	20721	20798	BrBDF5-32
26013	F	F5	20736	20878	BrBDF5-10
26014	F	F5	20736	20878	BrBDF5-10
26015	F	F5	19953	20405	BrBDF5-27
26016	F	F5	20721	20798	BrBDF5-32
26067	M	F5	20717	20876	BrBDF5-42
26068	M	F5	20717	20876	BrBDF5-42
26069	M	F5	20719	20530	BrBDF5-43
26070	M	F5	20719	20530	BrBDF5-43
26017	F	F5	20717	20876	BrBDF5-42
26018	F	F5	20719	20530	BrBDF5-43
26019	F	F5	19956	20519	BrBDF5-44
26020	F	F5	19956	20519	BrBDF5-44
26071	M	F5	19956	20519	BrBDF5-44
26072	M	F5	20881	20783	BrBDF5-45
26073	M	F5	20408	20799	BrBDF5-51
26074	M	F5	20708	20797	BrBDF5-53
26021	F	F5	20881	20783	BrBDF5-45
26022	F	F5	20408	20799	BrBDF5-51
26023	F	F5	20408	20799	BrBDF5-51
26024	F	F5	20708	20797	BrBDF5-53
26025	F	F5	20402	20409	BrBDF5-34
26026	F	F5	20402	20409	BrBDF5-34
26027	F	F5	20706	20411	BrBDF5-40
26034	F	F5	20882	20526	BrBDF5-54
26075	M	F5	20402	20409	BrBDF5-34
26076	M	F5	20706	20411	BrBDF5-40
26077	M	F5	20706	20411	BrBDF5-40
26078	M	F5	20407	20703	BrBDF5-5
26030	F	F5	20746	20537	BrBDF5-52
26031	F	F5	20746	20537	BrBDF5-52
26033	F	F5	19952	20803	BrBDF5-56
26035	F	F5	20735	20804	BrBDF5-33
26079	M	F5	20746	20537	BrBDF5-52
26080	M	F5	20742	20413	BrBDF5-2
26081	M	F5	20742	20413	BrBDF5-2
26082	M	F5	19952	20803	BrBDF5-56
26083	M	F5	20882	20526	BrBDF5-54
26084	M	F5	20882	20526	BrBDF5-54
26085	M	F5	20735	20804	BrBDF5-33
26086	M	F5	20735	20804	BrBDF5-33
26087	M	F5	19958	19923	BrBDF5-59
26088	M	F5	19958	19923	BrBDF5-59
26089	M	F5	20741	20525	BrBDF5-41
26090	M	F5	20514	20410	BrBDF5-7
26091	M	F5	20514	20410	BrBDF5-7
26036	F	F5	19958	19923	BrBDF5-59
26037	F	F5	19958	19923	BrBDF5-59
26038	F	F5	20741	20525	BrBDF5-41
26039	F	F5	20741	20525	BrBDF5-41
26040	F	F5	20514	20410	BrBDF5-7
26041	F	F5	19951	20777	BrBDF5-60
26042	F	F5	19951	20777	BrBDF5-60
26093	F	F5	20711	20789	BrBDF5-37
26043	F	F5	20712	20805	BrBDF5-50
26092	M	F5	19951	20777	BrBDF5-60
26094	M	F5	20712	20805	BrBDF5-50
26095	M	F5	20712	20805	BrBDF5-50
26044	F	F5	20712	20805	BrBDF5-50
26045	F	F5	20712	20805	BrBDF5-50
26046	F	F5	20406	20522	BrBDF5-1
26047	F	F5	20406	20522	BrBDF5-1
26096	M	F5	20712	20805	BrBDF5-50
26097	M	F5	20406	20522	BrBDF5-1
25501	F	F6	26069	26019	BrBDF6-8
25502	F	F6	26069	26019	BrBDF6-8
25503	F	F6	26074	26022	BrBDF6-9
25504	F	F6	26092	26093	BrBDF6-15
25505	F	F6	26094	26046	BrBDF6-16
25506	F	F6	26094	26046	BrBDF6-16
25507	F	F6	26063	26047	BrBDF6-19
25508	F	F6	26077	26014	BrBDF6-37
25509	M	F6	26083	26027	BrBDF6-23
25510	F	F6	26083	26027	BrBDF6-23
25511	F	F6	26096	26026	BrBDF6-41
25512	F	F6	26096	26026	BrBDF6-41
25513	F	F6	26078	26031	BrBDF6-25
25514	F	F6	26076	26030	BrBDF6-11
25515	F	F6	26076	26030	BrBDF6-11
25516	F	F6	26068	26008	BrBDF6-21
25517	F	F6	26087	26035	BrBDF6-13
25518	F	F6	26087	26035	BrBDF6-13
25519	F	F6	26088	26025	BrBDF6-29
25520	F	F6	26090	26038	BrBDF6-14
25521	F	F6	26090	26038	BrBDF6-14
25522	F	F6	26097	26021	BrBDF6-32
25523	F	F6	26073	26040	BrBDF6-40
25524	F	F6	26073	26040	BrBDF6-40
25525	F	F6	26068	26047	BrBDF6-19b
25526	F	F6	26089	26029	BrBDF6-38
25527	F	F6	26089	26029	BrBDF6-38
25528	F	F6	26062	26028	BrBDF6-5
25529	F	F6	26073	26040	BrBDF6-18
25530	F	F6	26073	26040	BrBDF6-18
25551	M	F6	26069	26019	BrBDF6-8
25552	M	F6	26074	26022	BrBDF6-9
25553	M	F6	26074	26022	BrBDF6-9
25554	M	F6	26092	26093	BrBDF6-15
25555	M	F6	26094	26046	BrBDF6-16
25556	M	F6	26063	26047	BrBDF6-19
25557	M	F6	26063	26047	BrBDF6-19
25558	M	F6	26077	26014	BrBDF6-37
25559	F	F6	26077	26014	BrBDF6-37
25560	M	F6	26083	26027	BrBDF6-15
25561	M	F6	26076	26030	BrBDF6-11
25562	M	F6	26078	26031	BrBDF6-25
25563	M	F6	26068	26008	BrBDF6-21
25564	M	F6	26068	26008	BrBDF6-21
25565	M	F6	26087	26035	BrBDF6-13
25566	M	F6	26088	26025	BrBDF6-29
25567	M	F6	26088	26025	BrBDF6-29
25568	M	F6	26090	26038	BrBDF6-14
25569	M	F6	26073	26040	BrBDF6-40
25570	M	F6	26097	26021	BrBDF6-32
25571	M	F6	26097	26021	BrBDF6-32
25572	M	F6	26068	26047	BrBDF6-19b
25573	M	F6	26068	26047	BrBDF6-19b
25574	M	F6	26062	26028	BrBDF6-5
25575	M	F6	26062	26028	BrBDF6-5
25576	M	F6	26083	26027	BrBDF6-23
29601	F	F7	25556	25508	BrBDF7-5
29602	F	F7	25556	25508	BrBDF7-5
29603	F	F7	25563	25511	BrBDF7-7
29604	F	F7	25558	25507	BrBDF7-11
29605	F	F7	25558	25507	BrBDF7-11
29606	F	F7	25555	25501	BrBDF7-2
29607	F	F7	25551	25506	BrBDF7-9
29608	F	F7	25551	25506	BrBDF7-9
29609	F	F7	25552	25504	BrBDF7-1
29610	F	F7	25552	25504	BrBDF7-1
29611	M	F7	25552	25504	BrBDF7-1
29612	M	F7	25552	25504	BrBDF7-1
29613	F	F7	25509	25512	BrBDF7-8
29614	F	F7	25509	25512	BrBDF7-8
29615	M	F7	25509	25512	BrBDF7-8
29616	F	F7	25554	25503	BrBDF7-3
29617	F	F7	25556	25508	BrBDF7-5
29618	F	F7	25564	25502	BrBDF7-4
29619	F	F7	25564	25502	BrBDF7-4
29620	F	F7	25560	25528	BrBDF7-12
29621	F	F7	25560	25528	BrBDF7-12
29622	F	F7	25574	25521	BrBDF7-15
29623	F	F7	25574	25521	BrBDF7-15
29624	F	F7	25565	25525	BrBDF7-20
29625	F	F7	25565	25525	BrBDF7-20
29626	F	F7	25575	25526	BrBDF7-23
29627	F	F7	25575	25526	BrBDF7-23
29628	M	F7	25575	25526	BrBDF7-23
29629	M	F7	25575	25526	BrBDF7-23
29630	F	F7	25569	25529	BrBDF7-21
29631	F	F7	25571	25530	BrBDF7-24
29632	F	F7	25571	25530	BrBDF7-24
29633	F	F7	25571	25530	BrBDF7-24
29634	F	F7	25576	25522	BrBDF7-16
29635	F	F7	25576	25522	BrBDF7-16
29636	M	F7	25576	25522	BrBDF7-16
29637	M	F7	25576	25522	BrBDF7-16
29638	F	F7	25553	25515	BrBDF7-10
29639	M	F7	25553	25515	BrBDF7-10
29640	M	F7	25553	25515	BrBDF7-10
29641	F	F7	25572	25518	BrBDF7-13
29642	F	F7	25572	25518	BrBDF7-13
29643	F	F7	25557	25559	BrBDF7-17
29644	F	F7	25557	25559	BrBDF7-17
29645	M	F7	25557	25559	BrBDF7-17
29646	M	F7	25557	25559	BrBDF7-17
29647	F	F7	25567	25516	BrBDF7-14
29648	M	F7	25567	25516	BrBDF7-14
29649	M	F7	25567	25516	BrBDF7-14
29650	F	F7	25568	25505	BrBDF7-18
29651	M	F7	25556	25508	BrBDF7-5
29652	M	F7	25563	25511	BrBDF7-7
29653	M	F7	25563	25511	BrBDF7-7
29654	M	F7	25558	25507	BrBDF7-11
29655	M	F7	25558	25507	BrBDF7-11
29656	M	F7	25555	25501	BrBDF7-2
29657	M	F7	25551	25506	BrBDF7-9
29658	M	F7	25553	25515	BrBDF7-10
29659	F	F7	25555	25501	BrBDF7-2
29660	F	F7	25563	25511	BrBDF7-7
29661	M	F7	25572	25518	BrBDF7-13
29662	M	F7	25572	25518	BrBDF7-13
29663	M	F7	25555	25501	BrBDF7-2
29664	F	F7	25554	25503	BrBDF7-3
29665	M	F7	25509	25512	BrBDF7-8
29666	M	F7	25554	25503	BrBDF7-3
29667	M	F7	25554	25503	BrBDF7-3
29668	M	F7	25564	25502	BrBDF7-4
29669	M	F7	25564	25502	BrBDF7-4
29670	M	F7	25560	25528	BrBDF7-12
29671	M	F7	25560	25528	BrBDF7-12
29672	M	F7	25574	25521	BrBDF7-15
29673	M	F7	25574	25521	BrBDF7-15
29674	M	F7	25565	25525	BrBDF7-20
29675	M	F7	25565	25525	BrBDF7-20
29676	F	F7	25563	25519	BrBDF7-26
29677	F	F7	25563	25519	BrBDF7-26
29678	M	F7	25563	25519	BrBDF7-26
29679	M	F7	25563	25519	BrBDF7-26
29680	F	F7	25556	25517	BrBDF7-25
29681	F	F7	25556	25517	BrBDF7-25
29682	M	F7	25556	25517	BrBDF7-25
29683	M	F7	25556	25517	BrBDF7-25
29684	F	F7	25568	25505	BrBDF7-18
29685	M	F7	25568	25505	BrBDF7-18
29686	M	F7	25558	25527	BrBDF7-27
29687	F	F7	25558	25527	BrBDF7-27
29688	F	F7	25558	25527	BrBDF7-27
29689	F	F7	25566	25513	BrBDF7-22
29690	F	F7	25566	25513	BrBDF7-22
29691	M	F7	25566	25513	BrBDF7-22
29692	M	F7	25566	25513	BrBDF7-22
29693	F	F7	25551	25506	BrBDF7-9
29694	M	F7	25551	25506	BrBDF7-9
32675	F	F7	25554	25530	BrBDF7-30
32676	F	F7	25554	25530	BrBDF7-30
32677	M	F7	25554	25530	BrBDF7-30
32678	F	F7	25552	25511	BrBDF7-31
32679	F	F7	25552	25511	BrBDF7-31
32680	M	F7	25552	25511	BrBDF7-31
32681	M	F7	25552	25511	BrBDF7-31
32682	F	F7	25575	25520	BrBDF7-33
32683	M	F7	25575	25520	BrBDF7-33
32684	M	F7	25575	25520	BrBDF7-33
32776	F	F7	25555	25502	BrBDF7-32
32777	F	F7	25555	25502	BrBDF7-32
32778	M	F7	25555	25502	BrBDF7-32
32779	F	F7	25509	25526	BrBDF7-35
32780	F	F7	25509	25526	BrBDF7-35
32781	M	F7	25509	25526	BrBDF7-35
32887	F	F7	25570	25508	BrBDF7-37
32888	F	F7	25570	25508	BrBDF7-37
32889	M	F7	25570	25508	BrBDF7-37
32890	M	F7	25570	25508	BrBDF7-37
32891	F	F7	25576	25507	BrBDF7-38
32892	F	F7	25576	25507	BrBDF7-38
32893	M	F7	25576	25507	BrBDF7-38
32894	M	F7	25576	25507	BrBDF7-38
32895	F	F7	25560	25501	BrBDF7-36
32896	F	F7	25560	25501	BrBDF7-36
32897	M	F7	25560	25501	BrBDF7-36
32898	M	F7	25560	25501	BrBDF7-36
32899	F	F7	25553	25528	BrBDF7-39
32900	F	F7	25553	25528	BrBDF7-39
32901	M	F7	25553	25528	BrBDF7-39
32902	M	F7	25553	25528	BrBDF7-39
32976	F	F7	25563	25514	BrBDF7-42
32977	M	F7	25563	25514	BrBDF7-42
32978	M	F7	25563	25514	BrBDF7-42
35222	F	F7	25568	25517	BrBDF7-43
35223	M	F7	25568	25517	BrBDF7-43
35224	M	F7	25568	25517	BrBDF7-43
35225	F	F7	25571	25512	BrBDF7-34
35226	F	F7	25571	25512	BrBDF7-34
35227	M	F7	25571	25512	BrBDF7-34
35228	F	F7	25565	25516	BrBDF7-49
35229	F	F7	25565	25516	BrBDF7-49
35230	M	F7	25565	25516	BrBDF7-49
35552	F	F7	25564	25523	BrBDF7-29
35553	M	F7	25564	25523	BrBDF7-29
35554	M	F7	25551	25527	BrBDF7-50
35555	F	F7	25551	25527	BrBDF7-50
35556	M	F7	25567	25505	BrBDF7-48
35557	F	F7	25567	25505	BrBDF7-48
35558	F	F7	25573	25513	BrBDF7-54
35736	M	F7	25558	25522	BrBDF7-47
35737	F	F7	25558	25522	BrBDF7-47
35738	F	F7	25574	25559	BrBDF7-53
35739	M	F7	25574	25559	BrBDF7-53
35740	F	F7	25556	25510	BrBDF7-46
35741	F	F7	25556	25510	BrBDF7-46
35742	M	F7	25556	25510	BrBDF7-46
31026	F	F8	29629	29630	BRBDF8-28
31027	F	F8	29629	29630	BRBDF8-28
31028	F	F8	29629	29630	BRBDF8-28
31029	F	F8	29629	29630	BRBDF8-28
31145	F	F8	29675	29622	BRBDF8-38
31146	F	F8	29675	29622	BRBDF8-38
31147	F	F8	29675	29622	BRBDF8-38
31148	F	F8	29675	29622	BRBDF8-38
31153	F	F8	29639	29693	BRBDF8-43
31154	F	F8	29639	29693	BRBDF8-43
31203	F	F8	29667	29608	BRBDF8-06
31204	F	F8	29667	29608	BRBDF8-06
31205	F	F8	29667	29608	BRBDF8-06
31206	F	F8	29667	29608	BRBDF8-06
31213	F	F8	29656	29687	BRBDF8-31
31215	F	F8	29656	29687	BRBDF8-31
31216	F	F8	29656	29687	BRBDF8-31
31266	F	F8	29654	29647	BRBDF8-23
31267	F	F8	29654	29647	BRBDF8-23
31268	F	F8	29652	29634	BRBDF8-19
31269	F	F8	29652	29634	BRBDF8-19
31291	F	F8	29670	29625	BrBDF8-14
31292	F	F8	29670	29625	BrBDF8-14
31293	F	F8	29692	29633	BRBDF8-18
31294	F	F8	29692	29633	BRBDF8-18
31295	F	F8	29679	29602	BRBDF8-34
31296	F	F8	29672	29624	BRBDF8-13
31297	F	F8	29655	29677	BRBDF8-27
31298	F	F8	29655	29677	BRBDF8-27
31301	F	F8	29691	29631	BRBDF8-16
31302	F	F8	29691	29631	BRBDF8-16
31303	F	F8	29691	29631	BRBDF8-16
31304	F	F8	29691	29631	BRBDF8-16
31307	F	F8	29668	29650	BRBDF8-24
31308	F	F8	29668	29650	BRBDF8-24
31331	F	F8	29640	29690	BRBDF8-48
31332	F	F8	29640	29690	BRBDF8-48
31338	F	F8	29678	29617	BRBDF8-53
31339	F	F8	29678	29617	BRBDF8-53
31444	F	F8	29674	29644	BRBDF8-22
31445	F	F8	29674	29644	BRBDF8-22
31453	F	F8	32677	29680	BRBDF8-45
31454	F	F8	32677	29680	BRBDF8-45
31455	F	F8	32677	29680	BRBDF8-45
31462	F	F8	32684	29642	BRBDF8-52
31463	F	F8	32684	29642	BRBDF8-52
31515	F	F8	29669	29689	BRBDF8-33
31516	F	F8	29669	29689	BRBDF8-33
31523	F	F8	29649	32887	BRBDF8-59
31524	F	F8	29649	32887	BRBDF8-59
31571	F	F8	29694	29623	BrBDF8-42
31572	F	F8	29694	29623	BrBDF8-42
31573	F	F8	29694	29623	BrBDF8-42
31574	F	F8	29694	29623	BrBDF8-42
31580	F	F8	29685	29618	BrBDF8-10
31581	F	F8	29685	29618	BrBDF8-10
31582	F	F8	29685	29618	BrBDF8-10
31583	F	F8	29685	29618	BrBDF8-10
31593	F	F8	29663	29621	BrBDF8-12
31594	F	F8	29663	29621	BrBDF8-12
31697	F	F8	32898	32900	BrBDF8-47
31698	F	F8	32898	32900	BrBDF8-47
31741	F	F8	32778	32779	BrBDF8-49
31742	F	F8	32778	32779	BrBDF8-49
31747	F	F8	32089	32682	BrBDF8-58
31748	F	F8	32089	32682	BrBDF8-58
31749	F	F8	32089	32682	BrBDF8-58
31750	F	F8	32089	32682	BrBDF8-58
31780	F	F8	29648	29632	BrBDF8-17
31781	F	F8	29648	29632	BrBDF8-17
31782	F	F8	29648	29632	BrBDF8-17
31783	F	F8	29648	29632	BrBDF8-17
31801	F	F8	32894	32676	BrBDF8-56
31802	F	F8	32894	32676	BrBDF8-56
31803	F	F8	32894	32676	BrBDF8-56
31809	F	F8	29637	29660	BrBDF8-40
31810	F	F8	29637	29660	BrBDF8-40
31816	F	F8	29666	29684	BrBDF8-30
31817	F	F8	29666	29684	BrBDF8-30
31818	F	F8	29666	29684	BrBDF8-30
31823	F	F8	29670	32777	BrBDF8-62
31824	F	F8	29670	32777	BrBDF8-62
31825	F	F8	29656	29687	BRBDF8-31
31828	F	F8	32897	32889	BrBDF8-46
33001	F	F8	29657	29638	BrBDF8-54
33002	F	F8	29657	29638	BrBDF8-54
33003	F	F8	29657	29638	BrBDF8-54
33004	F	F8	29657	29638	BrBDF8-54
33007	F	F8	29636	32678	BrBDF8-55
33008	F	F8	29636	32678	BrBDF8-55
33009	F	F8	32683	29641	BrBDF8-44
33010	F	F8	32683	29641	BrBDF8-44
33011	F	F8	32683	29641	BrBDF8-44
33015	F	F8	29653	29681	BrBDF8-29
33016	F	F8	29653	29681	BrBDF8-29
33017	F	F8	29653	29681	BrBDF8-29
33018	F	F8	29653	29681	BrBDF8-29
33022	F	F8	35553	32891	BrBDF8-68
33027	F	F8	32902	32896	BrBDF8-81
33028	F	F8	32902	32896	BrBDF8-81
33029	F	F8	32902	32896	BrBDF8-81
33030	F	F8	32902	32896	BrBDF8-81
33034	F	F8	32680	29605	BrBDF8-41
33035	F	F8	32680	29605	BrBDF8-41
33036	F	F8	32680	29605	BrBDF8-41
33040	F	F8	32901	35222	BrBDF8-75
33041	F	F8	32901	35222	BrBDF8-75
33042	F	F8	32901	35222	BrBDF8-75
33043	F	F8	32901	35222	BrBDF8-75
33048	F	F8	32890	35229	BrBDF8-83
33049	F	F8	32890	35229	BrBDF8-83
33050	F	F8	32890	35229	BrBDF8-83
33086	F	F8	29682	32780	BrBDF8-61
33087	F	F8	29682	32780	BrBDF8-61
33088	F	F8	29682	32780	BrBDF8-61
33089	F	F8	32978	35226	BrBDF8-82
33090	F	F8	32978	35226	BrBDF8-82
33095	F	F8	35554	29614	BrBDF8-70
33096	F	F8	35554	29614	BrBDF8-70
33097	F	F8	35554	29614	BrBDF8-70
33101	F	F8	35554	29614	BrBDF8-70
33102	F	F8	35554	29614	BrBDF8-70
33103	F	F8	29651	35228	BrBDF8-72
33104	F	F8	29651	35228	BrBDF8-72
33105	F	F8	29651	35228	BrBDF8-72
33111	F	F8	29673	29625	BrBDF8-84
33112	F	F8	29673	29625	BrBDF8-84
33113	F	F8	29673	29625	BrBDF8-84
33114	F	F8	29673	29625	BrBDF8-84
33115	F	F8	29673	29625	BrBDF8-84
33120	F	F8	29646	32679	BrBDF8-63
33121	F	F8	29646	32679	BrBDF8-63
33122	F	F8	29646	32679	BrBDF8-63
33123	F	F8	29646	32679	BrBDF8-63
33124	F	F8	29646	32679	BrBDF8-63
33205	F	F8	29611	35740	BrBDf8-74
33206	F	F8	29611	35740	BrBDf8-74
33207	F	F8	29611	35740	BrBDf8-74
33208	F	F8	29615	29627	BrBDF8-50
33209	F	F8	29615	29627	BrBDF8-50
33210	F	F8	29672	35557	BrBDF8-79
33211	F	F8	29672	35557	BrBDF8-79
33212	F	F8	29672	35557	BrBDF8-79
33213	F	F8	29672	35557	BrBDF8-79
33214	F	F8	29672	35557	BrBDF8-79
33215	F	F8	32898	32900	BrBDF8-47
33216	F	F8	32898	32900	BrBDF8-47
33217	F	F8	32898	32900	BrBDF8-47
33218	F	F8	32898	32900	BrBDF8-47
33219	F	F8	32898	32900	BrBDF8-47
33229	F	F8	32089	32682	BrBDF8-58
33230	F	F8	32089	32682	BrBDF8-58
33231	F	F8	32781	32776	BrBDF8-51
33232	F	F8	32781	32776	BrBDF8-51
33241	F	F8	29679	35737	BrBDF8-76
33242	F	F8	29679	35737	BrBDF8-76
33243	F	F8	29679	35737	BrBDF8-76
33244	F	F8	35224	29601	BrBDF8-87
33245	F	F8	35742	29619	BrBDF8-67
33246	F	F8	35742	29619	BrBDF8-67
33247	F	F8	35742	29619	BrBDF8-67
33248	F	F8	35742	29619	BrBDF8-67
33257	F	F8	32893	32675	BrBDF8-57
33258	F	F8	32893	32675	BrBDF8-57
33259	F	F8	32893	32675	BrBDF8-57
33265	F	F8	29675	29613	BrBDF8-91
33266	F	F8	29675	29613	BrBDF8-91
33267	F	F8	29675	29613	BrBDF8-91
33268	F	F8	29675	29613	BrBDF8-91
33273	F	F8	29628	29607	BrBDF8-92
33274	F	F8	29628	29607	BrBDF8-92
33275	F	F8	29628	29607	BrBDF8-92
33276	F	F8	29628	29607	BrBDF8-92
33416	F	F8	29655	29677	BrBDF8-93
33417	F	F8	29655	29677	BrBDF8-93
33418	F	F8	29655	29677	BrBDF8-93
33419	F	F8	29655	29677	BrBDF8-93
33457	F	F8	29670	32777	BrBDF8-62
33458	F	F8	29670	32777	BrBDF8-62
33459	F	F8	29670	32777	BrBDF8-62
33460	F	F8	29612	29604	BrBDF8-98
33461	F	F8	29612	29604	BrBDF8-98
33467	F	F8	35553	29635	BrBDF8-104
33468	F	F8	35553	29635	BrBDF8-104
33469	F	F8	35553	29635	BrBDF8-104
33519	F	F8	32897	32899	BrBDF8-46
33520	F	F8	32897	32899	BrBDF8-46
33521	F	F8	32897	32899	BrBDF8-46
33522	F	F8	32897	32899	BrBDF8-46
33559	F	F8	29636	32678	BrBDF8-55
33560	F	F8	29636	32678	BrBDF8-55
33561	F	F8	29636	32678	BrBDF8-55
33566	F	F8	29652	32888	BrBDF8-80
33567	F	F8	29652	32888	BrBDF8-80
33568	F	F8	29652	32888	BrBDF8-80
33569	F	F8	29652	32888	BrBDF8-80
33570	F	F8	29652	32888	BrBDF8-80
33571	F	F8	35230	29602	BrBDF8-64
33572	F	F8	35230	29602	BrBDF8-64
33573	F	F8	35230	29602	BrBDF8-64
33574	F	F8	35230	29602	BrBDF8-64
33579	F	F8	29645	29676	BrBDF8-89
33580	F	F8	29645	29676	BrBDF8-89
33587	F	F8	35739	29624	BrBDF8-66
33588	F	F8	35739	29624	BrBDF8-66
33589	F	F8	35739	29624	BrBDF8-66
33590	F	F8	35739	29624	BrBDF8-66
33599	F	F8	35227	32976	BrBDF8-60
33600	F	F8	35227	32976	BrBDF8-60
33601	F	F8	35223	35741	BrBDF8-86
33602	F	F8	35223	35741	BrBDF8-86
33608	F	F8	35553	32891	BrBDF8-68
33609	F	F8	35553	32891	BrBDF8-68
33610	F	F8	35553	32891	BrBDF8-68
33611	F	F8	35553	32891	BrBDF8-68
33620	F	F8	29654	29664	BrBDF8-90
33622	F	F8	29654	29664	BrBDF8-90
33624	F	F8	29654	29664	BrBDF8-90
33625	F	F8	32977	35225	BrBDF8-71
33626	F	F8	32977	35225	BrBDF8-71
33628	F	F8	29658	35555	BrBDF8-78
33640	F	F8	29661	35738	BrBDF8-73
33642	F	F8	29661	35738	BrBDF8-73
33648	F	F8	29655	29677	BrBDF8-93
33649	F	F8	29655	29677	BrBDF8-93
33650	F	F8	29655	29677	BrBDF8-93
33651	F	F8	29629	29606	BrBDF8-94
33837	F	F8	29665	35558	BrBDF8-77
33905	F	F8	35736	29622	BrBDF8-105
33906	F	F8	35742	29616	BrBDF8-103
33915	F	F8	29683	29630	BrBDF8-96
33916	F	F8	29667	29643	BRBDF8-99
33917	F	F8	29667	29643	BRBDF8-99
33934	F	F8	29636	32678	BRBDF8-55
34049	F	F8	32681	29634	BrBDF8-97
34280	F	F8	32681	29634	BrBDF8-97
34281	F	F8	32681	29634	BrBDF8-97
34282	F	F8	32681	29634	BrBDF8-97
34283	F	F8	29661	29621	BrBDF8-109
34298	F	F8	29628	35228	BrBDF8-106
34338	F	F8	29675	32676	BrBDF8-111
34340	F	F8	29686	29608	BrBDF8-107
34406	F	F8	29628	35228	BrBDF8-106
34407	F	F8	29628	35228	BrBDF8-106
34409	F	F8	29628	35228	BrBDF8-106
35559	F	F8	29657	29613	BrBDF8-08
35560	F	F8	29657	29613	BrBDF8-08
35561	F	F8	29657	29613	BrBDF8-08
35562	F	F8	29657	29613	BrBDF8-08
35608	F	F8	29649	29601	BrBDF8-01
35609	F	F8	29649	29601	BrBDF8-01
35616	F	F8	29678	29604	BrBDF8-03
35617	F	F8	29678	29604	BrBDF8-03
35619	F	F8	29678	29604	BrBDF8-03
35625	F	F8	29665	29664	BrBDF8-25
35626	F	F8	29665	29664	BrBDF8-25
35661	F	F8	29682	29614	BrBDF8-09
35662	F	F8	29682	29614	BrBDF8-09
35663	F	F8	29682	29614	BrBDF8-09
35664	F	F8	29682	29614	BrBDF8-09
35669	F	F8	29670	29625	BrBDF8-14
35670	F	F8	29670	29625	BrBDF8-14
35671	F	F8	29670	29625	BrBDF8-14
35724	F	F8	29683	29610	BRBDF8-35
35725	F	F8	29683	29610	BRBDF8-35
35730	F	F8	29611	29643	BrBDF8-21
35731	F	F8	29611	29643	BrBDF8-21
35760	F	F8	29673	29635	BRBDF8-20
35763	F	F8	29673	29635	BRBDF8-20
35803	F	F8	29672	29624	BRBDF8-13
35808	F	F8	29651	29676	BRBDF8-26
35809	F	F8	29651	29676	BRBDF8-26
35816	F	F8	29679	29602	BRBDF8-34
35851	F	F8	29653	29681	BRBDF8-29
35979	F	F8	29686	29606	BRBDF8-04
35980	F	F8	29686	29606	BRBDF8-04
31030	M	F8	29629	29630	BRBDF8-28
31031	M	F8	29629	29630	BRBDF8-28
31034	M	F8	29692	29633	BRBDF8-18
31035	M	F8	29692	29633	BRBDF8-18
31038	M	F8	29655	29677	BRBDF8-27
31039	M	F8	29655	29677	BRBDF8-27
31155	M	F8	29639	29693	BRBDF8-43
31156	M	F8	29639	29693	BRBDF8-43
31157	M	F8	29639	29693	BRBDF8-43
31158	M	F8	29639	29693	BRBDF8-43
31201	M	F8	29667	29608	BRBDF8-06
31202	M	F8	29667	29608	BRBDF8-06
31212	M	F8	29645	29609	BRBDF8-07
31217	M	F8	29656	29687	BRBDF8-31
31218	M	F8	29656	29687	BRBDF8-31
31261	M	F8	29628	29616	BRBDF8-36
31263	M	F8	29654	29647	BRBDF8-23
31264	M	F8	29654	29647	BRBDF8-23
31270	M	F8	29652	29634	BRBDF8-19
31271	M	F8	29652	29634	BRBDF8-19
31272	M	F8	29652	29634	BRBDF8-19
31273	M	F8	29652	29634	BRBDF8-19
31299	M	F8	29645	29609	BRBDF8-07
31305	M	F8	29691	29631	BRBDF8-16
31306	M	F8	29691	29631	BRBDF8-16
31309	M	F8	29668	29650	BRBDF8-24
31310	M	F8	29668	29650	BRBDF8-24
31333	M	F8	29640	29690	BRBDF8-48
31334	M	F8	29640	29690	BRBDF8-48
31340	M	F8	29678	29617	BRBDF8-53
31341	M	F8	29678	29617	BRBDF8-53
31446	M	F8	29674	29644	BRBDF8-22
31447	M	F8	29674	29644	BRBDF8-22
31456	M	F8	32677	29680	BRBDF8-45
31457	M	F8	32677	29680	BRBDF8-45
31460	M	F8	32684	29642	BRBDF8-52
31464	M	F8	32684	29642	BRBDF8-52
31465	M	F8	32684	29642	BRBDF8-52
31466	M	F8	32684	29642	BRBDF8-52
31518	M	F8	29669	29689	BRBDF8-33
31519	M	F8	29669	29689	BRBDF8-33
31520	M	F8	29669	29689	BRBDF8-33
31521	M	F8	29669	29689	BRBDF8-33
31525	M	F8	29649	32887	BRBDF8-59
31526	M	F8	29649	32887	BRBDF8-59
31527	M	F8	29649	32887	BRBDF8-59
31528	M	F8	29649	32887	BRBDF8-59
31575	M	F8	29694	29623	BrBDF8-42
31578	M	F8	29694	29623	BrBDF8-42
31585	M	F8	29685	29618	BrBDF8-10
31586	M	F8	29685	29618	BrBDF8-10
31599	M	F8	29663	29621	BrBDF8-12
31600	M	F8	29663	29621	BrBDF8-12
31694	M	F8	32089	32682	BrBDF8-58
31743	M	F8	32778	32779	BrBDF8-49
31744	M	F8	32778	32779	BrBDF8-49
31745	M	F8	32778	32779	BrBDF8-49
31746	M	F8	32778	32779	BrBDF8-49
31776	M	F8	32898	32900	BrBDF8-47
31777	M	F8	32898	32900	BrBDF8-47
31778	M	F8	32898	32900	BrBDF8-47
31779	M	F8	32898	32900	BrBDF8-47
31804	M	F8	32894	32676	BrBDF8-56
31805	M	F8	32894	32676	BrBDF8-56
31806	M	F8	32894	32676	BrBDF8-56
31807	M	F8	32894	32676	BrBDF8-56
31811	M	F8	29637	29660	BrBDF8-40
31812	M	F8	29637	29660	BrBDF8-40
31813	M	F8	29637	29660	BrBDF8-40
31814	M	F8	29637	29660	BrBDF8-40
31815	M	F8	29637	29660	BrBDF8-40
31819	M	F8	29666	29684	BrBDF8-30
31820	M	F8	29666	29684	BrBDF8-30
31821	M	F8	29666	29684	BrBDF8-30
31822	M	F8	29670	32777	BrBDF8-62
31826	M	F8	32089	32682	BrBDF8-58
31827	M	F8	29657	29638	BrBDF8-54
31829	M	F8	32897	32889	BrBDF8-46
31830	M	F8	32897	32889	BrBDF8-46
31831	M	F8	32897	32889	BrBDF8-46
31832	M	F8	32897	32889	BrBDF8-46
33005	M	F8	29636	32678	BrBDF8-55
33006	M	F8	29636	32678	BrBDF8-55
33013	M	F8	32683	29641	BrBDF8-44
33014	M	F8	32683	29641	BrBDF8-44
33019	M	F8	29653	29681	BrBDF8-29
33020	M	F8	29653	29681	BrBDF8-29
33021	M	F8	29653	29681	BrBDF8-29
33023	M	F8	35553	32891	BrBDF8-68
33024	M	F8	35553	32891	BrBDF8-68
33025	M	F8	35553	32891	BrBDF8-68
33026	M	F8	35553	32891	BrBDF8-68
33031	M	F8	32902	32896	BrBDF8-81
33032	M	F8	32902	32896	BrBDF8-81
33033	M	F8	32902	32896	BrBDF8-81
33037	M	F8	32680	29605	BrBDF8-41
33038	M	F8	32680	29605	BrBDF8-41
33039	M	F8	32680	29605	BrBDF8-41
33044	M	F8	32901	35222	BrBDF8-75
33045	M	F8	32901	35222	BrBDF8-75
33046	M	F8	29672	35557	BrBDF8-79
33047	M	F8	29672	35557	BrBDF8-79
33051	M	F8	32890	35229	BrBDF8-83
33052	M	F8	32890	35229	BrBDF8-83
33053	M	F8	32890	35229	BrBDF8-83
33054	M	F8	32890	35229	BrBDF8-83
33081	M	F8	29682	32780	BrBDF8-61
33082	M	F8	29682	32780	BrBDF8-61
33083	M	F8	29682	32780	BrBDF8-61
33084	M	F8	29682	32780	BrBDF8-61
33085	M	F8	29682	32780	BrBDF8-61
33091	M	F8	32978	35226	BrBDF8-82
33093	M	F8	32978	35226	BrBDF8-82
33094	M	F8	32978	35226	BrBDF8-82
33107	M	F8	29651	35228	BrBDF8-72
33108	M	F8	29646	32679	BrBDF8-63
33109	M	F8	29646	32679	BrBDF8-63
33110	M	F8	29646	32679	BrBDF8-63
33116	M	F8	29673	29625	BrBDF8-84
33117	M	F8	29673	29625	BrBDF8-84
33118	M	F8	29673	29625	BrBDF8-84
33119	M	F8	29673	29625	BrBDF8-84
33125	M	F8	29611	35740	BrBDf8-74
33126	M	F8	29611	35740	BrBDf8-74
33127	M	F8	29611	35740	BrBDf8-74
33128	M	F8	29611	35740	BrBDf8-74
33220	M	F8	32898	32900	BrBDF8-47
33221	M	F8	32898	32900	BrBDF8-47
33222	M	F8	32898	32900	BrBDF8-47
33223	M	F8	29679	35737	BrBDF8-76
33225	M	F8	29615	29627	BrBDF8-50
33227	M	F8	29615	29627	BrBDF8-50
33228	M	F8	29615	29627	BrBDF8-50
33233	M	F8	32781	32776	BrBDF8-51
33234	M	F8	32781	32776	BrBDF8-51
33235	M	F8	32781	32776	BrBDF8-51
33236	M	F8	32781	32776	BrBDF8-51
33237	M	F8	32089	32682	BrBDF8-58
33238	M	F8	32089	32682	BrBDF8-58
33239	M	F8	32089	32682	BrBDF8-58
33240	M	F8	32089	32682	BrBDF8-58
33251	M	F8	35742	29619	BrBDF8-67
33252	M	F8	35742	29619	BrBDF8-67
33253	M	F8	35224	29601	BrBDF8-87
33254	M	F8	32893	32675	BrBDF8-57
33255	M	F8	32893	32675	BrBDF8-57
33256	M	F8	32893	32675	BrBDF8-57
33260	M	F8	35224	29601	BrBDF8-87
33261	M	F8	35224	29601	BrBDF8-87
33263	M	F8	35224	29601	BrBDF8-87
33264	M	F8	35224	29601	BrBDF8-87
33270	M	F8	29675	29613	BrBDF8-91
33271	M	F8	29675	29613	BrBDF8-91
33272	M	F8	29675	29613	BrBDF8-91
33277	M	F8	29628	29607	BrBDF8-92
33278	M	F8	29628	29607	BrBDF8-92
33280	M	F8	29628	29607	BrBDF8-92
33420	M	F8	29655	29677	BrBDF8-93
33421	M	F8	29655	29677	BrBDF8-93
33422	M	F8	29655	29677	BrBDF8-93
33423	M	F8	29655	29677	BrBDF8-93
33424	M	F8	29629	29606	BrBDF8-94
33451	M	F8	29629	29606	BrBDF8-94
33452	M	F8	29629	29606	BrBDF8-94
33453	M	F8	29629	29606	BrBDF8-94
33456	M	F8	32897	32899	BrBDF8-46
33463	M	F8	29670	32777	BrBDF8-62
33464	M	F8	29670	32777	BrBDF8-62
33465	M	F8	29665	35558	BrBDF8-77
33466	M	F8	29665	35558	BrBDF8-77
33523	M	F8	32897	32899	BrBDF8-46
33524	M	F8	32897	32899	BrBDF8-46
33525	M	F8	32897	32899	BrBDF8-46
33562	M	F8	29636	32678	BrBDF8-55
33564	M	F8	29652	32888	BrBDF8-80
33565	M	F8	29652	32888	BrBDF8-80
33575	M	F8	35230	29602	BrBDF8-64
33576	M	F8	35230	29602	BrBDF8-64
33577	M	F8	35230	29602	BrBDF8-64
33581	M	F8	29645	29676	BrBDF8-89
33582	M	F8	29645	29676	BrBDF8-89
33583	M	F8	29645	29676	BrBDF8-89
33584	M	F8	29645	29676	BrBDF8-89
33585	M	F8	29645	29676	BrBDF8-89
33591	M	F8	35739	29624	BrBDF8-66
33592	M	F8	35739	29624	BrBDF8-66
33593	M	F8	35739	29624	BrBDF8-66
33594	M	F8	35227	32976	BrBDF8-60
33596	M	F8	35227	32976	BrBDF8-60
33603	M	F8	35553	32891	BrBDF8-68
33604	M	F8	35553	32891	BrBDF8-68
33605	M	F8	35553	32891	BrBDF8-68
33606	M	F8	35553	32891	BrBDF8-68
33612	M	F8	29658	35555	BrBDF8-78
33613	M	F8	29658	35555	BrBDF8-78
33614	M	F8	29658	35555	BrBDF8-78
33615	M	F8	29658	35555	BrBDF8-78
33616	M	F8	29658	35555	BrBDF8-78
33617	M	F8	29658	35555	BrBDF8-78
33618	M	F8	29654	29664	BrBDF8-90
33619	M	F8	29654	29664	BrBDF8-90
33629	M	F8	32977	35225	BrBDF8-71
33630	M	F8	32977	35225	BrBDF8-71
33631	M	F8	32977	35225	BrBDF8-71
33632	M	F8	32977	35225	BrBDF8-71
33633	M	F8	32977	35225	BrBDF8-71
33634	M	F8	35223	35741	BrBDF8-86
33635	M	F8	35223	35741	BrBDF8-86
33636	M	F8	35223	35741	BrBDF8-86
33637	M	F8	35223	35741	BrBDF8-86
33638	M	F8	35223	35741	BrBDF8-86
33643	M	F8	29661	35738	BrBDF8-73
33644	M	F8	29661	35738	BrBDF8-73
33645	M	F8	29661	35738	BrBDF8-73
33646	M	F8	29661	35738	BrBDF8-73
33647	M	F8	29661	35738	BrBDF8-73
33839	M	F8	35736	29622	BrBDF8-105
33842	M	F8	35736	29622	BrBDF8-105
33850	M	F8	29663	29687	BrBDF8-95
33910	M	F8	35742	29616	BrBDF8-103
33911	M	F8	35742	29616	BrBDF8-103
33919	M	F8	29636	32678	BRBDF8-55
33923	M	F8	29667	29643	BRBDF8-99
33936	M	F8	29683	29630	BrBDF8-96
33938	M	F8	29683	29630	BrBDF8-96
33939	M	F8	29683	29630	BrBDF8-96
34044	M	F8	32894	29609	BrBDF8-102
34045	M	F8	32894	29609	BrBDF8-102
34050	M	F8	32681	29634	BrBDF8-97
34071	M	F8	32681	29634	BrBDF8-97
34073	M	F8	32681	29634	BrBDF8-97
34401	M	F8	29686	29608	BrBDF8-107
34402	M	F8	29686	29608	BrBDF8-107
34604	M	F8	29675	32676	BrBDF8-111
34605	M	F8	29675	32676	BrBDF8-111
35563	M	F8	29657	29613	BrBDF8-08
35564	M	F8	29657	29613	BrBDF8-08
35565	M	F8	29657	29613	BrBDF8-08
35603	M	F8	29658	29607	BrBDF8-05
35604	M	F8	29658	29607	BrBDF8-05
35605	M	F8	29658	29607	BrBDF8-05
35606	M	F8	29658	29607	BrBDF8-05
35613	M	F8	29649	29601	BrBDF8-01
35614	M	F8	29649	29601	BrBDF8-01
35621	M	F8	29678	29604	BrBDF8-03
35622	M	F8	29678	29604	BrBDF8-03
35627	M	F8	29665	29664	BrBDF8-25
35628	M	F8	29665	29664	BrBDF8-25
35629	M	F8	29665	29664	BrBDF8-25
35665	M	F8	29682	29614	BrBDF8-09
35666	M	F8	29682	29614	BrBDF8-09
35667	M	F8	29682	29614	BrBDF8-09
35668	M	F8	29682	29614	BrBDF8-09
35726	M	F8	29612	29626	BRBDF8-15
35727	M	F8	29612	29626	BRBDF8-15
35728	M	F8	29612	29626	BRBDF8-15
35729	M	F8	29612	29626	BRBDF8-15
35732	M	F8	29611	29643	BrBDF8-21
35733	M	F8	29611	29643	BrBDF8-21
35734	M	F8	29611	29643	BrBDF8-21
35735	M	F8	29611	29643	BrBDF8-21
35747	M	F8	29673	29635	BRBDF8-20
35748	M	F8	29673	29635	BRBDF8-20
35749	M	F8	29683	29610	BRBDF8-35
35750	M	F8	29683	29610	BRBDF8-35
35805	M	F8	29672	29624	BRBDF8-13
35811	M	F8	29673	29635	BRBDF8-20
35828	M	F8	29646	29619	BRBDF8-37
35829	M	F8	29646	29619	BRBDF8-37
35854	M	F8	29653	29681	BRBDF8-29
35858	M	F8	29662	29688	BRBDF8-32
35859	M	F8	29662	29688	BRBDF8-32
35860	M	F8	29662	29688	BRBDF8-32
35981	M	F8	29686	29606	BRBDF8-04
35982	M	F8	29686	29606	BRBDF8-04
35983	M	F8	29686	29606	BRBDF8-04
35984	M	F8	29686	29606	BRBDF8-04
31554	F	F8	29649	29601	BRBDF8-01
31555	F	F8	29649	29601	BRBDF8-01
31556	M	F8	29649	29601	BRBDF8-01
31557	M	F8	29649	29601	BRBDF8-01
31558	F	F8	29678	29604	BRBDF8-03
31559	M	F8	29678	29604	BRBDF8-03
31560	F	F8	29665	29664	BRBDF8-25
31561	F	F8	29665	29664	BRBDF8-25
31562	M	F8	29665	29664	BRBDF8-25
31563	F	F8	29672	29624	BRBDF8-13
31564	F	F8	29673	29635	BRBDF8-20
31565	F	F8	29673	29635	BRBDF8-20
31566	M	F8	29672	29624	BRBDF8-13
31567	M	F8	29673	29635	BRBDF8-20
31568	M	F8	29673	29635	BRBDF8-20
31569	M	F8	29673	29635	BRBDF8-20
